# Supplementary material for: Cardamonin ameliorates neuroinflammation in Parkinson’s disease by regulating NF-κB signaling
Source: Hereditas. 2026 Mar 9;163:51. doi: 10.1186/s41065-026-00660-3 (PMC13085287; doi:10.1186/s41065-026-00660-3)
Supplement: Supplementary file 1 — Supplementary Material 1: Supplementary Figure 1. Merging and de-batching of three PD-related GEO datasets A. Density distribution comparison before (up) and after (down) batch removal. B. UMAP distribution comparison before (up) and after (down) batch removal. C. Comparison of data distribution before (up) and after (down) batch effect removal. Supplementary Figure 2. Identification and enrichment analysis of downstream targets of CD. A. The Venn diagram of CD targets in TargetNet, SymMap, SwissTargetPrediction, HERB 2.0 and ITCM databases. B. Cytoscope 3.9.1 software was used to construct the network diagram of CD and the targets. The green rhombus nodes represent CD, and the purple oval nodes represent the targets. C. The bar chart shows the top 10 results of the three items of biological process, cellular component and molecular function in the GO enrichment analysis. D. The bubble chart shows the top 20 items of the KEGG enrichment analysis results. Supplementary Table 1. The functional enrichment analysis results of the 31 genes in the intersection of DEGs in PD and IRGs. Supplementary Table 2. Targets of RELA predicted TRRUST, hTFtarget, ENCODE, JASPAR and MotifMap databases. Supplementary Table 3. The functional enrichment analysis results of RELA targets. Supplementary Table 4. The ingredients of ITCM and HERB 2.0 databases. Supplementary Table 5. Prediction of drug-likeness and ADMET properties of the potential drugs. Supplementary Table 6. The targets of Cardamonin in TargetNet, SymMap, SwissTargetPrediction, HERB 2.0 and ITCM databases. Supplementary Table 7. The functional enrichment analysis results of 104 targets of CD. [file 41065_2026_660_MOESM1_ESM.zip › Supplementary Table 2 Targets of RELA predicted TRRUST, hTFtarget, ENCODE, JASPAR and MotifMap databases.xlsx]

## Sheet: Sheet1
TRRUST	hTFtarget	ENCODE	JASPAR	MotifMap
ABCA1	CFLAR	AAAS	A4GALT	ADRBK2
ABCB1	PAF1	AAGAB	AAMP	ADTRP
ABCB1	CCDC124	AAK1	AARS	AGO1
ABCG2	GIPR	AAMDC	ABCA3	AHDC1
ADORA1	HIVEP2	AAMP	ABCB8	AHI1
ADORA2A	QPCTL	AAR2	ABCB9	ALAS1
ADORA3	CD74	AARS	ABCC10	ALG6
AGER	BIRC3	AARS2	ABCC3	ANK2
AGT	ANK1	AASDH	ABHD11	ANXA5
AKT1	ARHGAP31	AASDHPPT	ABHD13	ARHGAP26-AS1
AKT2	TUBG2	AATF	ABHD14A	ARHGEF40
ALOX5	FAM65A	ABCA17P	ABHD14B	B2M
ALOX5AP	BEST2	ABCA3	ABHD16B	BCL3
AMH	TRAPPC3	ABCA5	ABHD3	BCL6B
AR	TRAF1	ABCA7	ABLIM1	BICC1
AR	PSD	ABCB10	ABR	BIRC3
BACE1	GPBP1	ABCB4	ACAA1	BMP2K
BAD	CS	ABCB6	ACAN	C10ORF55
BAX	MED29	ABCB8	ACBD4	CACHD1
BAX	COASY	ABCC1	ACP5	CD40
BCL2	RASGRP2	ABCC10	ACTA2	CD86
BCL2	PYGM	ABCC4	ACTG1	CDH2
BCL2	BCL3	ABCC5	ACTN1	CDK8
BCL2A1	TCOF1	ABCD2	ACVR1	CHD2
BCL2A1	NFKB2	ABCD3	ACVRL1	CHD9
BCL2L1	SDF4	ABCD4	ADAD2	CISD1
BCL2L1	AP4E1	ABCE1	ADAL	CLIC5
BCL2L1	CYLD	ABCF2	ADAM19	CLPTM1
BCL2L11	EIF3I	ABCF3	ADAM23	COMMD3
BCL3	TXLNA	ABHD12	ADAM8	COMMD3-BMI1
BDKRB1	AGBL5	ABHD13	ADAMTS18	CREB1
BGN	RFX2	ABHD17A	ADAMTS2	CSF1
BHMT	KDM2B	ABHD17B	ADAMTS4	CSF2RB
BIRC2	PLEKHG2	ABHD2	ADAMTS5	CSRP1
BIRC2	RFFL	ABHD3	ADAMTSL2	CXCL1
BIRC2	HOOK2	ABHD5	ADAMTSL5	CYLD
BIRC3	HSP90AB1	ABHD8	ADAP1	DSP
BIRC3	NDUFB7	ABI1	ADAT1	DTX4
BIRC3	TECR	ABI3	ADCY2	EGFR
BIRC5	GADD45B	ABL1	ADCY6	EGOT
BIRC5	GGA1	ABLIM2	ADGRA1	EGR2
BMP2	SH3BP1	ABRACL	ADGRA3	ELF3
BRCA2	LGALS1	ABT1	ADGRB3	EML2
BTG2	MYH9	ABTB2	ADGRF5	ENO3
BTS1	EEF1A2	ACAA1	ADGRL1	ETV3L
CARD8	PTK6	ACAA2	ADRA2A	FAM178B
CARM1	CTCF	ACACA	ADRBK2	FAM187A
CASP3	WDR59	ACAD10	ADSL	FAM189A2
CASP9	DNAJA3	ACAD11	ADSSL1	FBRS
CCK	CORO7-PAM16	ACAD8	AFF1	FLJ31104
CCL11		ACAD9	AFF2	FOXP4
CCL11		ACADM	AFF3	FOXS1
CCL13		ACADSB	AFF4	FTHL17
CCL19		ACADVL	AGBL5	G3BP1
CCL2		ACAP2	AGMAT	GATA4
CCL2		ACAP3	AGPAT3	GLRA2
CCL20		ACAT2	AGPAT9	GREM1
CCL20		ACBD3	AIFM3	HERC2
CCL22		ACBD5	AIM1	HIVEP1
CCL3		ACBD6	AIM2	HMGB1
CCL3		ACCS	AK1	HS1BP3
CCL4		ACD	AK5	IKBKE
CCL5		ACER3	AKAP1	IKZF3
CCL5		ACHE	AKAP8L	INADL
CCNB1		ACIN1	AKR1A1	IRF8
CCNB1		ACKR1	AKT1	ITGB8
CCND1		ACKR3	AKT1S1	ITPKC
CCND1		ACLY	ALAS1	KAT7
CCND1		ACO2	ALDH1L1	KCNA2
CCND2		ACOT13	ALDH2	KDM2A
CCR2		ACOT7	ALDH8A1	KIAA0368
CCR3		ACOT8	ALDOA	KIAA1217
CCR5		ACOX1	ALG13	KIT
CCR7		ACOX3	ALG1L2	KREMEN2
CCR7		ACP1	ALKBH6	KSR1
CD28		ACP2	ALOX5AP	LHX8
CD38		ACSF3	ALS2CL	LINC00486
CD40		ACSL1	ALYREF	LINC00570
CD40		ACSL3	AMER1	LOC284648
CD40LG		ACSL5	AMER3	LOC729683
CD58		ACSM3	AMHR2	LRCH1
CD69		ACSS1	AMMECR1L	LTB
CD74		ACTA2	AMOTL2	MADCAM1
CD80		ACTB	AMPD2	MIR1538
CD83		ACTG1	AMPH	MIR3973
CD86		ACTL10	AMY1A	MIR4322
CD86		ACTL6A	AMZ2	MIR4505
CDH1		ACTN3	ANKDD1A	MIR4734
CDK4		ACTR1A	ANKK1	MLLT11
CDK6		ACTR1B	ANKLE1	MSL1
CDKN1A		ACTR2	ANKRD10	MSX1
CDKN1A		ACTR3	ANKRD24	MTMR1
CEACAM1		ACTR3B	ANKRD27	NAV1
CFI		ACTR3C	ANKRD30A	NCS1
CFLAR		ACTR5	ANKRD30B	NDUFS2
CFLAR		ACTR8	ANKRD31	NEK6
CFLAR		ACY1	ANKRD33B	NFATC1
CFTR		ACYP1	ANKRD34B	NFKB2
COL1A1		ACYP2	ANKRD36	NFKBIB
COL1A2		ADA	ANKRD36B	NTRK1
COL2A1		ADAL	ANKRD39	NUDT14
COL7A1		ADAM10	ANKRD52	OPTN
COX1		ADAM17	ANKRD9	ORAI1
CR2		ADAM22	ANKS1B	PACS1
CREB3		ADAM9	ANP32E	PAK3
CRHR1		ADAMTS3	ANXA11	PAK4
CRP		ADAR	ANXA8L1	PARK7
CRP		ADARB2	AP1B1	PARP8
CSF1		ADAT1	AP1S3	PAX3
CSF1		ADAT2	AP3B1	PDZD2
CSF2		ADAT3	AP3D1	PEA15
CSNK2A1		ADCK1	AP4B1	PFN1
CTSB		ADCK2	AP4E1	PI3
CXCL1		ADCK3	APCDD1L	PIM1
CXCL1		ADCK4	APOA1BP	PLEKHG3
CXCL10		ADCK5	APOA4	PNKD
CXCL10		ADD1	APOBEC3A	PPP1R16B
CXCL12		ADGRE5	APOBEC3D	PPP6C
CXCL2		ADGRF3	APOL3	PRDM2
CXCL5		ADGRG5	APOL6	PRR5L
CXCL8		ADH5	APP	PTPRR
CXCL8		ADI1	APRT	RAB10
CXCL8		ADIPOR2	AQP1	RAPGEF4
CXCR2		ADIRF	AQP12A	RBP5
CXCR2		ADK	AQP12B	REL
CXCR4		ADNP	AQP4	RELT
CXCR4		ADO	ARAP1	RIPK2
CYP19A1		ADORA2A	ARFGAP2	RPS6KA1
CYP1A1		ADPGK	ARHGAP22	RPS6KA4
CYP27B1		ADPRH	ARHGAP27	SEC24A
CYP2E1		ADPRHL2	ARHGAP36	SETD5
CYP3A4		ADPRM	ARHGAP4	SH2B3
CYP3A7		ADRA2B	ARHGEF1	SH3GLB1
DEFB4A		ADRBK1	ARHGEF10L	SLC12A8
DRD2		ADRBK2	ARHGEF11	SLC30A2
E2F1		ADRM1	ARHGEF18	SLC44A1
EBI3		ADSL	ARHGEF2	SORL1
EDN1		ADSS	ARHGEF40	SOWAHB
EGFR		AEBP2	ARID1A	SOX13
EGR1		AEN	ARID3A	SPATS2
ELF3		AFF1	ARL15	STX17
EPAS1		AFF3	ARL2	SUPT4H1
EPCAM		AFF4	ARL2BP	SYNPO
ERAP1		AFG3L2	ARL4A	SYT1
ERAP2		AFMID	ARL5B	TDRD10
F3		AFTPH	ARL9	THADA
F8		AGA	ARMC5	TLX1
FAF1		AGAP11	ARNTL	TM4SF1
FAS		AGAP3	ARRDC1	TNFAIP3
FAS		AGBL2	ARRDC1-AS1	TNK2
FAS		AGBL3	ARRDC2	TOM1L1
FASLG		AGBL5	ART1	TOR3A
FASLG		AGFG1	ASB1	TRAF3IP3
FBP1		AGFG2	ASB11	TRPT1
FGF7		AGK	ASH1L	UBE2E1
FGF8		AGL	ASIC2	UBL7
VEGFD		AGO2	ASMTL	UCK2
FLT4		AGO3	ASNA1	UNC13B
FN1		AGPAT1	ASNS	VANGL2
FN1		AGPAT3	ASPH	VASH2
FOXO3		AGPAT4	ASPHD1	VCAN
FOXP3		AGPAT5	ASRGL1	VIM
FOXP3		AGPAT6	ASS1	VRTN
GADD45G		AGPS	ASTN2	ZBTB1
GATA3		AGTRAP	ATAD3B	ZC3H12A
GCLC		AHCTF1	ATG16L2	ZFP91
GFAP		AHCY	ATG4B	ZFP91-CNTF
GFAP		AHCYL1	ATG9B	ZMYND15
GKN2		AHCYL2	ATHL1	ZNF436-AS1
GNRH2		AHDC1	ATIC	ZNRF1
GRIN1		AHI1	ATN1
GSK3A		AHNAK	ATP10A
GSTP1		AHR	ATP12A
GTF2B		AHSA1	ATP1A4
HBEGF		AHSA2	ATP1B1
HDAC1		AICDA	ATP1B3
HDAC7		AIDA	ATP2A1
HES1		AIFM1	ATP4A
HIF1A		AIFM2	ATP5D
HLA-A		AIM2	ATP5G1
HLA-F		AIMP1	ATP5I
HMOX1		AIMP2	ATP6AP2
HPSE		AIP	ATP6V0A1
HSD11B2		AK3	ATP6V1C2
HYAL1		AK9	ATP6V1G2-DDX39B
ICAM1		AKAP10	ATP8B2
ICAM1		AKAP11	ATP8B3
IER3		AKAP13	ATP8B4
IFNA1		AKAP8	ATRAID
IFNA1		AKAP8L	ATRNL1
IFNB1		AKAP9	ATXN2L
IFNB1		AKIRIN1	ATXN7
IFNG		AKIRIN2	AUP1
IFNG		AKR1A1	AURKC
IGF2BP2		AKR1B15	AUTS2
IL10		AKT1S1	AVPR2
IL12A		AKT2	B2M
IL12B		ALAS1	B3GALNT1
IL12B		ALCAM	B3GALT5
IL17A		ALDH16A1	B3GALTL
IL17C		ALDH1B1	B3GAT2
IL18		ALDH3A2	B3GAT3
IL18		ALDH4A1	B3GNT4
IL1A		ALDH5A1	B3GNT8
IL1B		ALDH6A1	B3GNT9
IL1B		ALDH9A1	B4GALNT2
IL1RN		ALG1	B9D1
IL2		ALG10	BAD
IL2		ALG14	BAIAP2L2
IL23A		ALG2	BANK1
IL23A		ALG3	BATF
IL2RA		ALG5	BATF3
IL4		ALG6	BBS10
IL6		ALG8	BBX
IL6		ALG9	BCAM
IL6		ALKBH1	BCAP29
IRF1		ALKBH2	BCAR1
IRF1		ALKBH3	BCAS2
IRF4		ALKBH4	BCL11A
IRF7		ALKBH5	BCL2L12
IRF7		ALKBH6	BCL2L14
ITGAX		ALKBH8	BCL3
JUNB		ALMS1	BCL6
KDM2A		ALOX5	BCL6B
KLK3		ALS2	BCL7B
LCN2		AMACR	BEGAIN
LCN2		AMD1	BEND2
LIPE		AMER1	BEX2
LPL		AMIGO3	BEX4
LTC4S		AMN1	BHLHE41
MADCAM1		AMOTL1	BHMT
MAT2A		AMPD2	BICD1
MCL1		AMZ2	BID
MCL1		AMZ2P1	BIN1
MCL1		ANAPC1	BIRC2
MGMT		ANAPC10	BIRC5
MICA		ANAPC13	BLVRB
MIF		ANAPC15	BMP2K
MMP1		ANAPC16	BMP7
MMP1		ANAPC2	BMPR1A
MMP12		ANAPC5	BOD1
MMP13		ANAPC7	BOLL
MMP14		ANG	BPTF
MMP2		ANGEL2	BRD2
MMP3		ANGPTL6	BRIP1
MMP9		ANKAR	BRK1
MMP9		ANKFY1	BRSK2
MMP9		ANKHD1	BRWD1
MUC17		ANKHD1-EIF4EBP3	BST1
MUC2		ANKIB1	BTBD1
MUC5AC		ANKMY2	BTBD19
MUC5B		ANKRA2	BTBD6
MUC6		ANKRD10	BTG2
MYC		ANKRD11	BTNL8
MYC		ANKRD12	BTRC
MYC		ANKRD13A	BUB3
NAMPT		ANKRD13C	C10ORF10
NCAM1		ANKRD13D	C10ORF32
NCOR1		ANKRD16	C10ORF54
NCOR2		ANKRD17	C10ORF91
NFKB1		ANKRD22	C11ORF21
NFKB1		ANKRD24	C11ORF42
NFKBIA		ANKRD26	C11ORF57
NFKBIA		ANKRD30BL	C11ORF80
NFKBIA		ANKRD31	C11ORF84
NFKBIZ		ANKRD32	C11ORF85
NLRP2		ANKRD33B	C11ORF94
NOLC1		ANKRD34A	C11ORF95
NOS1		ANKRD37	C12ORF10
NOS2		ANKRD39	C12ORF43
NOS2		ANKRD42	C12ORF66
NOS3		ANKRD46	C14ORF1
NOX4		ANKRD49	C14ORF178
NOX5		ANKRD54	C14ORF2
NPPB		ANKRD65	C14ORF79
NRF1		ANKS1A	C14ORF80
OLFM4		ANKS3	C15ORF39
OLR1		ANKZF1	C15ORF59
OPTN		ANLN	C15ORF62
OXTR		ANO10	C16ORF13
PCK2		ANO5	C16ORF74
PCYT2		ANO6	C17ORF100
PDK4		ANO9	C17ORF102
PGR		ANP32A	C17ORF49
PIGR		ANP32B	C17ORF53
PLA2G2A		ANP32E	C17ORF59
PLAU		ANTXR2	C17ORF64
PLAUR		ANXA11	C17ORF80
PLAUR		ANXA2	C17ORF99
PLIN1		ANXA2R	C19ORF18
POU2F2		ANXA4	C19ORF70
PPARA		ANXA5	C1D
PPARD		ANXA6	C1ORF174
PPIG		ANXA7	C1ORF216
PROX1		AP1AR	C1ORF229
PSMB10		AP1B1	C1ORF35
PSMB9		AP1G1	C1ORF86
PTAFR		AP1G2	C1ORF94
PTEN		AP1M1	C1QTNF3
PTEN		AP1S2	C1QTNF5
PTGER4		AP1S3	C1QTNF6
PTGES		AP2A1	C20ORF24
PTGFR		AP2A2	C21ORF33
PTGS2		AP2B1	C22ORF15
PTGS2		AP2S1	C2CD2
PTGS2		AP3B1	C2CD2L
PTHLH		AP3D1	C2CD4B
PTPN13		AP3M1	C2ORF47
PTPN6		AP3M2	C2ORF74
REPS2		AP3S1	C2ORF76
RGS4		AP3S2	C3ORF14
RIPK2		AP4B1	C4BPB
S100A6		AP4E1	C6ORF201
SAA1		AP4M1	C7ORF49
SAA2		AP4S1	C8G
SDC1		AP5M1	C8ORF33
SELE		AP5S1	C8ORF58
SELE		AP5Z1	C8ORF74
SERPINA3		APAF1	C9ORF117
SERPINB1		APBA3	C9ORF139
SERPINE1		APBB1IP	C9ORF3
SERPINE1		APBB2	C9ORF41
SFTPA1		APBB3	C9ORF85
SIRT1		APC	CA10
SLC25A27		APEH	CA14
SLC9A2		APEX1	CA2
SNAI1		APEX2	CA7
SNAI1		APH1A	CABP1
SOCS3		API5	CABP2
SOD2		APIP	CACFD1
SOD2		APITD1	CACHD1
STAT1		APITD1-CORT	CACNA1C
STAT3		APLF	CACNA1G
STAT4		APLP2	CACNA2D1
STK39		APMAP	CACNA2D3
TAP1		APOA1BP	CACNG6
TAP2		APOBEC3B	CACNG8
TAPBP		APOBEC3C	CACTIN
TBP		APOBEC3H	CADM1
TBP		APOBEC4	CAGE1
TBX21		APOBR	CALCOCO2
TERT		APOL2	CALML3
TF		APOLD1	CAMK1D
TF		APOM	CAMK2B
TFF1		APOO	CAMK2G
TFF3		APOPT1	CAMKK2
TFF3		APPL2	CAMTA1
THBD		APRT	CAMTA2
TIMP1		APTX	CAPN10
TLR2		AQP3	CAPN13
TLR3		AQR	CARD10
TLR3		ARAF	CASD1
TLR7		ARAP2	CASK
TLR9		AREL1	CASKIN2
TNC		ARF1	CATIP
TNC		ARF3	CATSPER3
TNF		ARF4	CAV1
TNF		ARF6	CBR3
TNFAIP3		ARFGAP2	CBX5
TNFAIP3		ARFGEF1	CC2D1A
TNFRSF10A		ARFGEF2	CCDC102A
TNFRSF10B		ARFIP1	CCDC107
TNFRSF10B		ARFIP2	CCDC114
TNFRSF13C		ARFRP1	CCDC124
TNFRSF9		ARHGAP1	CCDC130
TNFSF10		ARHGAP10	CCDC140
TNFSF10		ARHGAP11A	CCDC153
TNFSF10		ARHGAP11B	CCDC183
TNFSF14		ARHGAP12	CCDC28A
TNIP3		ARHGAP15	CCDC57
TP53		ARHGAP17	CCDC64B
TRAF1		ARHGAP18	CCDC65
TRAF1		ARHGAP21	CCDC73
TRAF2		ARHGAP22	CCDC77
TRAF2		ARHGAP24	CCDC78
TRAF2		ARHGAP25	CCDC8
TRIB3		ARHGAP30	CCDC82
TRIM21		ARHGAP31	CCDC85C
TRPC1		ARHGAP4	CCDC9
TSLP		ARHGAP5	CCL15
TWIST1		ARHGAP5-AS1	CCL19
UPP1		ARHGAP9	CCL2
VCAM1		ARHGDIA	CCL22
VCAM1		ARHGDIB	CCL4
VEGFA		ARHGEF1	CCL4L1
VEGFA		ARHGEF12	CCL4L2
VEGFA		ARHGEF2	CCL5
VWF		ARID1A	CCM2L
WT1		ARID1B	CCNA1
XIAP		ARID2	CCNE1
XIAP		ARID3A	CCNF
XIAP		ARID3B	CCNL2
YY1		ARID4A	CCNT1
YY1		ARID4B	CCNYL1
		ARID5A	CCR8
		ARID5B	CCR9
		ARIH1	CCS
		ARIH2	CCT4
		ARIH2OS	CD164
		ARL1	CD274
		ARL10	CD3D
		ARL13B	CD3EAP
		ARL14EP	CD4
		ARL15	CD40
		ARL16	CD58
		ARL2	CD7
		ARL2-SNX15	CD70
		ARL2BP	CD93
		ARL3	CD96
		ARL4A	CD99
		ARL5A	CD99L2
		ARL5B	CDC20
		ARL6IP1	CDC20B
		ARL6IP4	CDC25B
		ARL6IP5	CDC27
		ARL6IP6	CDC34
		ARL8B	CDC37
		ARMC1	CDC5L
		ARMC10	CDH16
		ARMC5	CDH26
		ARMC6	CDIPT
		ARMC8	CDK10
		ARMC9	CDK19
		ARMT1	CDK2
		ARNT	CDK2AP2
		ARNTL	CDK5
		ARNTL2	CDK6
		ARPC1A	CDK9
		ARPC1B	CDKN1A
		ARPC2	CDKN2C
		ARPC3	CDNF
		ARPC4	CDYL
		ARPC4-TTLL3	CEACAM16
		ARPC5	CEACAM4
		ARPC5L	CEACAM8
		ARPP19	CEBPD
		ARRDC1-AS1	CECR1
		ARRDC2	CECR6
		ARRDC3	CEL
		ARSB	CELA3B
		ARSK	CELSR3
		ART3	CEND1
		ARV1	CEP104
		ASAH1	CEP135
		ASAH2B	CEP164
		ASAP1	CEP170B
		ASB1	CEPT1
		ASB16-AS1	CERCAM
		ASB2	CERKL
		ASB3	CERS1
		ASB6	CERS4
		ASB7	CES4A
		ASCC1	CETN1
		ASCC3	CFAP46
		ASF1A	CFAP52
		ASF1B	CFAP53
		ASH1L	CFB
		ASH2L	CFHR1
		ASNA1	CFHR2
		ASNS	CFL1
		ASNSD1	CFL2
		ASPH	CGREF1
		ASPHD2	CHCHD2
		ASPSCR1	CHD2
		ASUN	CHD5
		ASXL1	CHD6
		ASXL2	CHEK1
		ATAD1	CHI3L1
		ATAD2	CHMP2A
		ATAD2B	CHMP7
		ATAD3A	CHODL
		ATE1	CHPF
		ATF1	CHRAC1
		ATF2	CHRNA4
		ATF3	CHRNA6
		ATF4	CHRNA7
		ATF5	CHRNB1
		ATF6	CHST15
		ATF7	CHST3
		ATF7IP	CHTOP
		ATF7IP2	CIDEC
		ATG101	CILP2
		ATG12	CIRH1A
		ATG13	CITED2
		ATG14	CITED4
		ATG16L1	CIZ1
		ATG16L2	CKLF
		ATG2A	CKMT1A
		ATG2B	CKMT1B
		ATG3	CKS1B
		ATG4B	CLCF1
		ATG4C	CLCN1
		ATG4D	CLCN2
		ATG5	CLDN14
		ATG9A	CLDN15
		ATIC	CLDN18
		ATL2	CLDN19
		ATL3	CLDN20
		ATM	CLDN5
		ATMIN	CLDN9
		ATN1	CLEC12B
		ATOX1	CLEC2D
		ATP10D	CLEC4F
		ATP11A	CLEC4M
		ATP11B	CLIP1
		ATP13A1	CLK3
		ATP1A1	CLN5
		ATP1A1-AS1	CLNS1A
		ATP1B1	CLPTM1L
		ATP1B3	CLSPN
		ATP2A2	CLU
		ATP2A3	CNFN
		ATP2C1	CNN2
		ATP5A1	CNNM3
		ATP5B	CNOT1
		ATP5C1	CNOT8
		ATP5D	CNTD2
		ATP5E	CNTN5
		ATP5F1	CNTNAP1
		ATP5G1	CNTNAP4
		ATP5G2	CNTNAP5
		ATP5G3	COL12A1
		ATP5H	COL15A1
		ATP5I	COL18A1
		ATP5J	COL20A1
		ATP5J2	COL22A1
		ATP5J2-PTCD1	COL2A1
		ATP5L	COL4A6
		ATP5O	COL6A1
		ATP5SL	COL7A1
		ATP6V0A1	COL9A1
		ATP6V0A2	COLGALT1
		ATP6V0B	COLQ
		ATP6V0C	COMMD7
		ATP6V0D1	COMP
		ATP6V0E1	COMT
		ATP6V0E2	COPS2
		ATP6V1A	COPS4
		ATP6V1B2	COPZ1
		ATP6V1C1	COQ7
		ATP6V1D	COQ9
		ATP6V1E1	CORO1A
		ATP6V1E2	CORO1B
		ATP6V1F	CORO2B
		ATP6V1G1	CORO7
		ATP6V1G2	CORO7-PAM16
		ATP6V1H	COTL1
		ATP8A1	COX18
		ATP9B	COX4I2
		ATPAF1	COX8A
		ATPAF2	CPA1
		ATPIF1	CPA2
		ATR	CPLX1
		ATRAID	CPLX2
		ATRIP	CPLX4
		ATRN	CPNE9
		ATXN1	CRB2
		ATXN1L	CREB1
		ATXN2	CREB3L1
		ATXN2L	CREB3L3
		ATXN3	CREBBP
		ATXN7L2	CRELD1
		ATXN7L3	CRELD2
		AUNIP	CRHR1
		AUP1	CRIP1
		AURKA	CRISPLD2
		AURKAIP1	CRK
		AURKB	CRLF1
		AVL9	CROCC
		AVPR2	CRTC3
		AXDND1	CRYBA2
		AZI2	CSF1
		AZIN1	CSF3
		B2M	CSMD1
		B3GALNT2	CSMD2
		B3GALT4	CSNK1D
		B3GALT6	CSNK1G2
		B3GALTL	CSNK2B
		B3GAT3	CSRP2
		B3GNT1	CST4
		B3GNT2	CST5
		B3GNT7	CT62
		B4GALT1	CTAG2
		B4GALT3	CTBP1
		B4GALT4	CTBP2
		B4GALT5	CTDNEP1
		B4GALT6	CTDP1
		B4GALT7	CTDSP1
		B9D1	CTHRC1
		B9D2	CTNNA1
		BABAM1	CTNNAL1
		BAD	CTPS2
		BAG1	CTSZ
		BAG2	CUEDC2
		BAG4	CUL4A
		BAG5	CUX1
		BAIAP2L1	CWC27
		BANF1	CXADR
		BANK1	CXCL1
		BANP	CXCL10
		BAP1	CXCL12
		BARD1	CXCL14
		BATF	CXCL16
		BATF3	CXCL5
		BAX	CXCR1
		BAZ1A	CXCR5
		BAZ1B	CYB561A3
		BAZ2A	CYB5R3
		BAZ2B	CYBA
		BBC3	CYFIP1
		BBIP1	CYLD
		BBS1	CYP11A1
		BBS10	CYP21A2
		BBS2	CYP26A1
		BBS4	CYP27B1
		BBS7	CYP2A13
		BBX	CYP2W1
		BCAP29	CYP3A43
		BCAS2	CYS1
		BCAS3	CYTH2
		BCAS4	DAG1
		BCAT1	DALRD3
		BCAT2	DAND5
		BCCIP	DAP3
		BCKDHA	DARS
		BCKDHB	DAZAP2
		BCKDK	DAZL
		BCL10	DBN1
		BCL11A	DBP
		BCL2	DCAF4
		BCL2A1	DCAF4L1
		BCL2L1	DCTN5
		BCL2L11	DCUN1D1
		BCL2L12	DCUN1D2
		BCL2L13	DCUN1D3
		BCL3	DCX
		BCL6B	DDIT3
		BCL7A	DDR1
		BCL7B	DDRGK1
		BCL9L	DDX26B
		BCLAF1	DDX31
		BCOR	DDX39B
		BCS1L	DDX4
		BDNF-AS	DDX60L
		BDP1	DEFB4A
		BECN1	DENND3
		BEND4	DESI1
		BEND6	DGCR14
		BET1	DGCR2
		BET1L	DGKE
		BEX4	DGUOK
		BFAR	DHPS
		BHLHE22	DHRS13
		BHLHE40	DHRS4L2
		BICD1	DHRSX
		BICD2	DHX37
		BID	DICER1
		BIN3	DIXDC1
		BIRC2	DKK2
		BIRC3	DKK3
		BIRC6	DKKL1
		BLCAP	DLC1
		BLK	DLGAP4
		BLM	DLK2
		BLNK	DLL4
		BLOC1S1	DLX2
		BLOC1S1-RDH5	DLX5
		BLOC1S2	DMKN
		BLOC1S3	DMRT2
		BLOC1S4	DMRT3
		BLOC1S5	DMTN
		BLOC1S5-TXNDC5	DMXL1
		BLOC1S6	DMXL2
		BLVRA	DNAI1
		BLVRB	DNAI2
		BLZF1	DNAJA4
		BMF	DNAJB11
		BMP2	DNAJB2
		BMP2K	DNAJC11
		BMS1	DNAJC15
		BMS1P4	DNAJC28
		BNIP1	DNAJC4
		BNIP3	DNASE1L2
		BNIP3L	DNMT3A
		BOD1	DNMT3B
		BOD1L1	DOC2A
		BOLA1	DOCK1
		BOLA3	DOCK9
		BOLA3-AS1	DOHH
		BOP1	DPAGT1
		BORA	DPEP1
		BPGM	DPH1
		BPHL	DPP4
		BPNT1	DPP7
		BPTF	DPYSL4
		BRAF	DPYSL5
		BRAP	DRC7
		BRAT1	DRICH1
		BRCA1	DRP2
		BRCA2	DSC3
		BRD8	DSE
		BRE	DSN1
		BRF2	DTNA
		BRI3BP	DUOX1
		BRIX1	DUOX2
		BRK1	DUS1L
		BRMS1	DUS3L
		BRMS1L	DUSP12
		BROX	DUSP13
		BRPF3	DUSP15
		BRWD1	DUSP18
		BRWD1-IT2	DUSP2
		BSCL2	DUSP22
		BSDC1	DUSP6
		BSG	DUSP9
		BSPRY	DVL2
		BST2	DYDC2
		BTAF1	DYNLRB1
		BTBD1	E2F1
		BTBD10	E4F1
		BTBD19	EAPP
		BTBD7	EBF1
		BTBD9	ECE1
		BTD	ECEL1
		BTF3	ECHS1
		BTF3L4	ECSCR
		BTG1	EDDM3A
		BTG2	EDDM3B
		BTG3	EDN2
		BTK	EEF1A1
		BTN2A2	EEF1A2
		BTRC	EEPD1
		BUB1	EFCAB6
		BUB1B	EFHD2
		BUB3	EFNB2
		BUD13	EFNB3
		BUD31	EFTUD1
		BYSL	EGF
		BZRAP1	EGFL7
		BZW1	EGR1
		BZW2	EGR2
		C10ORF111	EGR3
		C10ORF131	EHBP1L1
		C10ORF2	EHD1
		C10ORF32	EHMT1
		C10ORF32-ASMT	EHMT2
		C10ORF54	EI24
		C10ORF76	EIF2AK1
		C10ORF88	EIF2B4
		C10ORF95	EIF3L
		C10ORF99	EIF4A1
		C11ORF1	EIF4A2
		C11ORF24	EIF4G1
		C11ORF30	ELANE
		C11ORF31	ELF3
		C11ORF42	ELFN2
		C11ORF48	ELK3
		C11ORF49	ELL
		C11ORF54	ELL2
		C11ORF57	ELOVL6
		C11ORF58	ELP2
		C11ORF65	ELP5
		C11ORF68	EMC10
		C11ORF71	EMC3
		C11ORF73	EMC6
		C11ORF80	EMC9
		C11ORF84	EML1
		C12ORF4	EML2
		C12ORF49	EMP1
		C12ORF57	EMX1
		C12ORF60	EN1
		C12ORF65	ENG
		C12ORF73	ENKD1
		C12ORF74	ENO3
		C12ORF75	ENSA
		C12ORF77	ENTPD2
		C14ORF1	ENTPD4
		C14ORF119	EPB41
		C14ORF142	EPB41L4A
		C14ORF159	EPHA2
		C14ORF166	EPHA6
		C14ORF169	EPHB2
		C14ORF178	EPHX3
		C14ORF2	EPPIN
		C14ORF80	ERBB2
		C14ORF93	ERGIC1
		C15ORF27	ERICH5
		C15ORF39	ERRFI1
		C15ORF40	ESAM
		C15ORF41	ESYT2
		C15ORF53	ETS2
		C15ORF57	ETV2
		C15ORF61	EVA1A
		C16ORF13	EVPL
		C16ORF46	EVPLL
		C16ORF54	EXOC3
		C16ORF58	EXOSC8
		C16ORF62	EXTL2
		C16ORF70	EYA3
		C16ORF71	EYA4
		C16ORF72	EZR
		C16ORF86	F13A1
		C16ORF87	F2RL1
		C16ORF93	F2RL3
		C16ORF95	FA2H
		C17ORF49	FABP1
		C17ORF53	FABP4
		C17ORF62	FABP6
		C17ORF70	FADD
		C17ORF80	FADS3
		C17ORF85	FAM101B
		C17ORF89	FAM104B
		C17ORF97	FAM110B
		C17ORF99	FAM111A
		C18ORF21	FAM117A
		C18ORF25	FAM120B
		C18ORF32	FAM132A
		C18ORF54	FAM133A
		C18ORF8	FAM149A
		C19ORF12	FAM153B
		C19ORF24	FAM153C
		C19ORF25	FAM166A
		C19ORF40	FAM168B
		C19ORF43	FAM184A
		C19ORF44	FAM193A
		C19ORF47	FAM195A
		C19ORF48	FAM195B
		C19ORF52	FAM196A
		C19ORF53	FAM198A
		C19ORF54	FAM204A
		C19ORF60	FAM20A
		C19ORF70	FAM212A
		C19ORF73	FAM213B
		C19ORF81	FAM214A
		C1D	FAM21A
		C1GALT1	FAM3D
		C1GALT1C1	FAM43A
		C1ORF101	FAM45A
		C1ORF106	FAM50A
		C1ORF109	FAM53A
		C1ORF112	FAM57B
		C1ORF115	FAM65A
		C1ORF122	FAM65B
		C1ORF123	FAM65C
		C1ORF131	FAM72B
		C1ORF159	FAM92A1
		C1ORF174	FARP2
		C1ORF186	FARSB
		C1ORF194	FASTK
		C1ORF216	FAT1
		C1ORF220	FAXC
		C1ORF228	FBLIM1
		C1ORF27	FBLN2
		C1ORF35	FBN3
		C1ORF43	FBXL13
		C1ORF50	FBXO18
		C1ORF52	FBXO24
		C1ORF74	FBXO40
		C1QBP	FBXO43
		C1QTNF3	FBXO46
		C1QTNF9B-AS1	FBXW7
		C1RL	FCGBP
		C1RL-AS1	FCGR1B
		C20ORF144	FCGRT
		C20ORF195	FCHO1
		C20ORF196	FCHSD2
		C20ORF24	FCN2
		C20ORF27	FEM1A
		C21ORF2	FERMT2
		C21ORF33	FERMT3
		C21ORF58	FGF1
		C21ORF59	FGF13
		C21ORF62-AS1	FGF17
		C21ORF91	FGF3
		C22ORF24	FGF4
		C22ORF29	FGFBP1
		C22ORF39	FGFR2
		C22ORF46	FGFR3
		C2CD2	FGR
		C2CD3	FHL3
		C2CD4A	FHOD1
		C2CD4D	FIBCD1
		C2CD5	FITM2
		C2ORF15	FKBP11
		C2ORF42	FKBP15
		C2ORF44	FKBP5
		C2ORF47	FLCN
		C2ORF68	FLOT1
		C2ORF69	FLT4
		C2ORF76	FN1
		C3	FNBP1
		C3ORF17	FNDC3B
		C3ORF18	FNDC5
		C3ORF38	FNDC8
		C3ORF58	FOS
		C4ORF27	FOXB1
		C4ORF29	FOXF1
		C4ORF32	FOXJ3
		C4ORF33	FOXL1
		C4ORF46	FOXL2NB
		C5ORF15	FOXO1
		C5ORF22	FOXP4
		C5ORF24	FOXQ1
		C5ORF28	FPGS
		C5ORF30	FPR2
		C5ORF34	FRAS1
		C5ORF42	FRAT1
		C5ORF45	FRMD3
		C5ORF51	FSCN2
		C5ORF56	FSD2
		C6ORF1	FSTL3
		C6ORF106	FSTL4
		C6ORF120	FUBP1
		C6ORF203	FUK
		C6ORF222	FUOM
		C6ORF223	FUT4
		C6ORF226	FUT7
		C6ORF48	FUT8
		C6ORF52	FXR2
		C6ORF62	FXYD2
		C6ORF89	FXYD5
		C7ORF13	FYCO1
		C7ORF25	FZD10
		C7ORF26	FZD2
		C7ORF31	FZD5
		C7ORF49	FZD7
		C7ORF55	FZD9
		C7ORF60	G3BP1
		C7ORF73	GABARAPL2
		C8G	GABRA2
		C8ORF37	GABRA5
		C8ORF44	GABRD
		C8ORF44-SGK3	GABRP
		C8ORF59	GAD1
		C8ORF86	GADD45B
		C9ORF106	GADD45G
		C9ORF116	GAL
		C9ORF142	GALK1
		C9ORF156	GALNT14
		C9ORF16	GALNT18
		C9ORF163	GALNT6
		C9ORF3	GALP
		C9ORF41	GAPDH
		C9ORF43	GAREML
		C9ORF47	GART
		C9ORF64	GAS1
		C9ORF66	GATA2
		C9ORF69	GATA4
		C9ORF72	GATAD2B
		C9ORF78	GBA2
		C9ORF85	GBP5
		C9ORF89	GCA
		C9ORF91	GCM1
		CA11	GCOM1
		CA13	GCSH
		CA4	GDAP1
		CA5BP1	GDAP2
		CAAP1	GDF1
		CAB39	GDNF
		CAB39L	GDPD5
		CABIN1	GFM1
		CABLES1	GFRA1
		CABLES2	GFRA2
		CABYR	GGA1
		CACHD1	GGNBP2
		CACTIN	GGPS1
		CACUL1	GH2
		CACYBP	GHRL
		CADM1	GID8
		CAGE1	GINM1
		CAHM	GINS1
		CALCOCO1	GINS4
		CALCOCO2	GIP
		CALM1	GIPC3
		CALM2	GJB2
		CALM3	GJB3
		CALR	GJB6
		CALR3	GJC1
		CALU	GLCE
		CAMK1D	GLIPR2
		CAMK2D	GLO1
		CAMK2G	GLOD5
		CAMK4	GLRX3
		CAMKMT	GLT6D1
		CAMLG	GLT8D1
		CAMTA1	GLTSCR1
		CAMTA2	GLUL
		CAND1	GML
		CANT1	GNA13
		CANX	GNAL
		CAP1	GNAS
		CAPN1	GNB2L1
		CAPN10	GNE
		CAPN15	GNG3
		CAPNS1	GNL1
		CAPRIN1	GNPTG
		CAPRIN2	GOLM1
		CAPS2	GOLPH3
		CAPZA1	GON4L
		CAPZA2	GORAB
		CARD11	GORASP1
		CARD8	GOT1L1
		CARF	GOT2
		CARHSP1	GP1BA
		CARS	GPBP1
		CARS2	GPN2
		CASC1	GPR132
		CASC10	GPR137
		CASC2	GPR146
		CASC3	GPR173
		CASC4	GPR179
		CASC5	GPR61
		CASD1	GPR68
		CASP10	GPR89B
		CASP2	GPS1
		CASP3	GPSM1
		CASP6	GPSM3
		CASP7	GPX4
		CASP8	GRAMD1A
		CASP8AP2	GRAMD3
		CASP9	GRAP
		CAST	GRAPL
		CAT	GRB10
		CATSPERD	GRB2
		CATSPERG	GRIK3
		CAV1	GRIK5
		CBFA2T3	GRIN1
		CBFB	GRIN2C
		CBL	GRIN2D
		CBLB	GRIN3A
		CBLL1	GRIPAP1
		CBLN3	GRK4
		CBR4	GRM8
		CBX1	GRTP1
		CBX3	GSK3B
		CBX3P2	GSTP1
		CBX4	GTF2B
		CBX5	GTF2H4
		CBX6	GTF2H5
		CBX8	GTF2IRD2
		CC2D1B	GTF2IRD2B
		CCAR1	GTF3C5
		CCAR2	GTPBP1
		CCBL1	GTPBP6
		CCBL2	GTSF1
		CCDC101	GUCY2F
		CCDC102A	GUK1
		CCDC102B	GYPC
		CCDC103	GZMM
		CCDC106	H1F0
		CCDC107	HADHA
		CCDC109B	HAND1
		CCDC114	HAPLN3
		CCDC115	HAS3
		CCDC121	HAT1
		CCDC122	HAUS6
		CCDC124	HAUS8
		CCDC13	HAX1
		CCDC130	HCG26
		CCDC132	HCP5
		CCDC134	HCST
		CCDC137	HDAC9
		CCDC142	HDDC3
		CCDC146	HEATR4
		CCDC15	HEATR9
		CCDC150	HEBP1
		CCDC151	HEBP2
		CCDC157	HECTD4
		CCDC159	HECW2
		CCDC163P	HELLS
		CCDC167	HELZ2
		CCDC171	HES1
		CCDC173	HES4
		CCDC174	HES5
		CCDC176	HEXDC
		CCDC18	HFE
		CCDC186	HGS
		CCDC23	HGSNAT
		CCDC24	HHATL
		CCDC25	HIF1A
		CCDC28A	HIF3A
		CCDC28B	HIP1
		CCDC34	HIPK1
		CCDC43	HIST1H1A
		CCDC47	HIST1H2AI
		CCDC50	HIST2H3A
		CCDC51	HIST2H3C
		CCDC53	HIST4H4
		CCDC57	HIVEP1
		CCDC58	HIVEP2
		CCDC59	HKR1
		CCDC6	HLA-A
		CCDC61	HLA-B
		CCDC7	HLA-DQB2
		CCDC77	HLA-E
		CCDC80	HLA-G
		CCDC82	HLTF
		CCDC83	HMGA1
		CCDC84	HMGB2
		CCDC85B	HMGN2
		CCDC86	HMGN4
		CCDC87	HMOX2
		CCDC88A	HMX1
		CCDC88B	HN1
		CCDC88C	HNRNPA1L2
		CCDC90B	HNRNPAB
		CCDC94	HNRNPD
		CCDC97	HNRNPUL2
		CCL1	HOGA1
		CCL22	HOMER2
		CCL3	HOMER3
		CCL5	HOOK2
		CCM2	HORMAD2
		CCNA2	HOXA9
		CCNB2	HOXB2
		CCNC	HOXB9
		CCND2	HOXD9
		CCND3	HP1BP3
		CCNDBP1	HPCA
		CCNF	HPX
		CCNG1	HRH4
		CCNG2	HSD17B14
		CCNH	HSD17B4
		CCNI	HSD17B6
		CCNJ	HSD3B7
		CCNK	HSP90AA1
		CCNL1	HSP90AB1
		CCNL2	HSP90B1
		CCNT1	HSPA12A
		CCNT2	HSPBAP1
		CCNYL1	HSPG2
		CCPG1	HTR1E
		CCR1	HTR3E
		CCR10	HYAL2
		CCR6	HYPK
		CCR7	ICAM1
		CCR8	ICAM2
		CCRN4L	ICAM4
		CCS	ICMT
		CCSER2	IDH3B
		CCT2	IDH3G
		CCT3	IFI35
		CCT4	IFIH1
		CCT5	IFITM2
		CCT6A	IFITM3
		CCT6B	IFNL1
		CCT6P1	IFNL2
		CCT7	IFNLR1
		CCT8	IFT172
		CD101	IFT20
		CD164	IFT46
		CD19	IFT57
		CD22	IGF2
		CD226	IGF2BP1
		CD27	IGLL1
		CD274	IKBKE
		CD28	IL18BP
		CD2AP	IL1A
		CD2BP2	IL1R1
		CD300A	IL1R2
		CD320	IL1RN
		CD37	IL23A
		CD38	IL27
		CD3EAP	IL32
		CD40	IL36G
		CD44	IL36RN
		CD46	IL3RA
		CD47	IL4I1
		CD48	ILDR2
		CD52	IMPACT
		CD53	INCA1
		CD55	INF2
		CD58	ING2
		CD59	INHBB
		CD63	INMT
		CD68	INO80
		CD69	INPP5E
		CD70	INPP5F
		CD72	INPP5K
		CD74	INPPL1
		CD79A	IPPK
		CD79B	IQCD
		CD80	IQCH
		CD82	IQSEC2
		CD83	IQSEC3
		CDAN1	IRF1
		CDC123	IRF5
		CDC14A	IRF8
		CDC20	IRGC
		CDC20B	IRX1
		CDC25A	IRX3
		CDC25B	ISG20
		CDC25C	ISY1
		CDC26	ITCH
		CDC27	ITGA5
		CDC37	ITGAE
		CDC37L1	ITGAL
		CDC40	ITGB1BP1
		CDC42	ITIH1
		CDC42EP3	ITPA
		CDC42EP4	ITSN2
		CDC42SE1	IWS1
		CDC42SE2	JAG2
		CDC45	JOSD1
		CDC5L	JOSD2
		CDC6	JPH3
		CDC7	JSRP1
		CDC73	JUNB
		CDCA2	KATNAL1
		CDCA3	KAZN
		CDCA4	KBTBD8
		CDCA5	KCNA4
		CDCA7	KCNA7
		CDCA7L	KCNB2
		CDCA8	KCNE1
		CDHR2	KCNF1
		CDIP1	KCNG3
		CDIPT	KCNH2
		CDK1	KCNH3
		CDK10	KCNH5
		CDK12	KCNH8
		CDK13	KCNIP1
		CDK14	KCNJ11
		CDK16	KCNJ4
		CDK17	KCNK7
		CDK19	KCNMA1
		CDK2AP2	KCNN1
		CDK4	KCNN2
		CDK5	KCNQ1
		CDK5RAP1	KCNQ3
		CDK5RAP2	KCTD11
		CDK5RAP3	KCTD15
		CDK6	KCTD2
		CDK7	KCTD7
		CDK8	KDELR2
		CDKAL1	KDM7A
		CDKL1	KEAP1
		CDKL3	KIAA0319L
		CDKL5	KIAA0355
		CDKN1A	KIAA0754
		CDKN1B	KIAA1324
		CDKN2A	KIAA1468
		CDKN2A-AS1	KIAA1522
		CDKN2AIP	KIAA1614
		CDKN2AIPNL	KIDINS220
		CDKN2B-AS1	KIF20A
		CDKN2C	KIF5B
		CDKN2D	KIF9
		CDNF	KISS1
		CDPF1	KL
		CDS2	KLF11
		CDV3	KLHDC4
		CDYL2	KLHL12
		CEACAM1	KLHL17
		CEACAM19	KLHL23
		CEBPG	KLHL25
		CEBPZ	KLHL36
		CELF1	KLHL5
		CELSR3	KLHL6
		CENPA	KLK10
		CENPC	KLK12
		CENPE	KLK8
		CENPH	KMT2E
		CENPJ	KNDC1
		CENPK	KNG1
		CENPL	KPNA2
		CENPM	KPNA4
		CENPN	KPNB1
		CENPO	KREMEN2
		CENPP	KRT14
		CENPQ	KRT18
		CENPT	KRT25
		CENPU	KRT6B
		CEP104	KRT82
		CEP120	KRTAP27-1
		CEP135	KRTAP9-9
		CEP152	LACE1
		CEP162	LAD1
		CEP164	LAMB3
		CEP170	LAMTOR2
		CEP19	LANCL2
		CEP192	LAPTM4B
		CEP290	LARP1B
		CEP295	LAT2
		CEP350	LATS1
		CEP44	LCA5L
		CEP55	LCE1E
		CEP57	LCN12
		CEP57L1	LCP2
		CEP63	LDB3
		CEP68	LDHA
		CEP70	LDHC
		CEP76	LGALS12
		CEP78	LGALS4
		CEP83	LHFPL2
		CEP85	LHFPL3
		CEP85L	LHPP
		CEP89	LHX4
		CEP95	LILRA6
		CEP97	LILRB2
		CEPT1	LILRB4
		CERS4	LIMK2
		CERS5	LINC00482
		CERS6	LINC00685
		CES2	LINGO1
		CETN3	LINGO4
		CFAP20	LINS
		CFAP36	LIPI
		CFAP46	LKAAEAR1
		CFAP53	LLGL1
		CFAP61	LMBR1L
		CFAP97	LMF1
		CFDP1	LMNTD2
		CFL1	LMX1A
		CFL1P1	LOC401242
		CFL2	LONRF1
		CFLAR	LOXL4
		CFLAR-AS1	LPAR2
		CFP	LPCAT1
		CGGBP1	LPIN3
		CGRRF1	LPPR3
		CHAC1	LPXN
		CHAC2	LRAT
		CHAF1A	LRBA
		CHCHD1	LRFN5
		CHCHD10	LRIF1
		CHCHD2	LRIG3
		CHCHD3	LRP1
		CHCHD4	LRP6
		CHCHD5	LRPAP1
		CHCHD7	LRRC25
		CHD1	LRRC26
		CHD1L	LRRC32
		CHD2	LRRC42
		CHD3	LRRC43
		CHD4	LRRC48
		CHD8	LRRC49
		CHD9	LRRC73
		CHDH	LRRC8C
		CHEK1	LRRN4
		CHEK2	LRRTM2
		CHERP	LSM14B
		CHIC2	LSM2
		CHKA	LTB
		CHM	LTBP2
		CHMP1A	LTBR
		CHMP1B	LTF
		CHMP2B	LURAP1
		CHMP3	LUZP4
		CHMP4A	LY6E
		CHMP4B	LY6H
		CHMP5	LYNX1
		CHMP7	LYPD2
		CHORDC1	LYRM1
		CHP1	LZIC
		CHPF	LZTS2
		CHRAC1	MAB21L3
		CHRNA6	MAD2L1BP
		CHST11	MAFA
		CHST2	MAFF
		CHST7	MAFG
		CHSY1	MAFIP
		CHTF8	MAGEA5
		CHTOP	MAGEB1
		CHUK	MAGEB6
		CHURC1	MAMDC4
		CHURC1-FNTB	MAML2
		CIAO1	MAMSTR
		CIAPIN1	MAN1B1
		CIC	MAN2B1
		CIDEC	MANEAL
		CIITA	MAP1LC3A
		CINP	MAP1LC3B
		CIPC	MAP2K1
		CIRBP	MAP2K5
		CIRBP-AS1	MAP3K1
		CIRH1A	MAP3K10
		CISD1	MAP3K11
		CISD2	MAP3K19
		CITED2	MAP3K5
		CKAP2	MAP3K8
		CKAP4	MAP7D1
		CKAP5	MAPK11
		CKS1B	MAPK14
		CKS2	MAPK4
		CLASP1	MAPK6
		CLASRP	MAPK8IP3
		CLCC1	MAPKAPK5
		CLCF1	MAPRE2
		CLCN2	MARCKSL1
		CLCN3	MARK1
		CLCN6	MATR3
		CLCN7	MBD3
		CLDN12	MBD6
		CLDND1	MBLAC2
		CLDND2	MBNL2
		CLEC16A	MBOAT7
		CLEC17A	MBP
		CLEC2D	MBTD1
		CLEC7A	MCF2L2
		CLECL1	MCFD2
		CLHC1	MCL1
		CLIC2	MCM3AP
		CLIC4	MCM7
		CLIP2	MCM9
		CLK1	MDK
		CLK2	MDN1
		CLK4	MECOM
		CLN3	MED29
		CLN5	MED30
		CLN6	MED9
		CLNK	MEF2C
		CLNS1A	MEGF10
		CLOCK	MEGF8
		CLP1	MEIOB
		CLPB	MEN1
		CLPP	METTL21A
		CLPSL1	METTL23
		CLPTM1	MFAP3L
		CLPX	MFN2
		CLSPN	MFRP
		CLTA	MFSD11
		CLTB	MFSD3
		CLTC	MFSD6L
		CLUAP1	MGAT1
		CLUH	MGAT3
		CLUHP3	MGME1
		CMAHP	MGMT
		CMC1	MIA
		CMC2	MICAL3
		CMPK1	MICALL2
		CMPK2	MICB
		CMSS1	MICU3
		CMTM3	MIEF2
		CMTR1	MILR1
		CMTR2	MINA
		CNBP	MIR1-1HG
		CNDP2	MIR3648-1
		CNEP1R1	MIR3687-1
		CNN2	MKI67
		CNNM2	MKNK2
		CNNM3	MKRN1
		CNOT1	MLF2
		CNOT10	MLH3
		CNOT11	MLLT11
		CNOT2	MLPH
		CNOT3	MLST8
		CNOT4	MMD
		CNOT6	MMD2
		CNOT6L	MMP23B
		CNOT7	MMP25
		CNOT8	MMS19
		CNPPD1	MNS1
		CNPY2	MNT
		CNPY3	MNX1
		CNPY4	MOAP1
		CNR2	MOB3A
		CNST	MOB3C
		CNTNAP1	MOGAT3
		CNTROB	MORC3
		COA1	MORN3
		COA4	MOSPD1
		COA5	MOV10L1
		COA6	MPDU1
		COA7	MPG
		COASY	MPHOSPH6
		COG1	MPPED1
		COG2	MPPED2
		COG3	MRAS
		COG4	MRGPRF
		COG5	MRI1
		COG7	MRPL13
		COG8	MRPL14
		COIL	MRPL21
		COL16A1	MRPL42
		COL19A1	MRPL47
		COL4A3BP	MRPS17
		COLEC11	MRPS2
		COMMD1	MRPS22
		COMMD10	MRPS25
		COMMD2	MRVI1
		COMMD3	MSH5
		COMMD3-BMI1	MSH6
		COMMD6	MSL1
		COMMD9	MSMO1
		COMTD1	MSX1
		COPA	MT1E
		COPB1	MT1G
		COPB2	MT1H
		COPE	MTA1
		COPG1	MTDH
		COPS2	MTERF1
		COPS3	MTFR1L
		COPS4	MTL5
		COPS5	MTMR12
		COPS6	MTX3
		COPS7A	MUC13
		COPS7B	MUC17
		COPS8	MUC20
		COPZ1	MUC4
		COQ10B	MUM1
		COQ2	MUS81
		COQ3	MXI1
		COQ4	MXRA5
		COQ5	MYADM
		COQ7	MYB
		COQ9	MYBPC2
		CORO1A	MYBPC3
		CORO1C	MYD88
		CORO7	MYH14
		CORO7-PAM16	MYH2
		COTL1	MYL5
		COX10	MYLIP
		COX11	MYO18A
		COX14	MYO1A
		COX15	MYO1C
		COX16	MYO1G
		COX17	MYO3A
		COX18	MYO7B
		COX19	MYO9B
		COX20	MYOZ1
		COX4I1	MZT2B
		COX5A	N6AMT1
		COX5B	NAA35
		COX6A1	NAA38
		COX6B1	NAALADL1
		COX6C	NACC2
		COX7A2	NADK
		COX7A2L	NAIF1
		COX7B	NANOG
		COX7C	NANOGNB
		COX8A	NANOS1
		CPEB2	NAP1L3
		CPEB3	NAP1L4
		CPEB4	NARFL
		CPNE1	NAT16
		CPNE8	NAV2
		CPOX	NBL1
		CPPED1	NBPF14
		CPS1	NBPF3
		CPSF1	NCAN
		CPSF2	NCAPD3
		CPSF3	NCAPH
		CPSF4	NCAPH2
		CPSF6	NCBP1
		CPSF7	NCOR2
		CPT2	NDRG1
		CPXM1	NDRG4
		CR2	NDST3
		CRACR2A	NDUFA13
		CRADD	NDUFA3
		CRAT	NDUFA4
		CRCP	NDUFA6
		CREB1	NDUFAF3
		CREB3	NDUFB6
		CREB3L2	NDUFS8
		CREB3L4	NDUFV2
		CREBL2	NEDD1
		CREBRF	NEDD4L
		CREBZF	NEK6
		CRELD1	NEO1
		CREM	NEU1
		CRIM1	NEURL2
		CRIP1	NEURL4
		CRIP3	NF2
		CRIPT	NFAT5
		CRK	NFATC1
		CRKL	NFE2
		CRLF3	NFE2L2
		CRLS1	NFIA
		CROT	NFIB
		CRTC1	NFIC
		CRTC2	NFKB1
		CRY2	NFKB2
		CRYBB2P1	NFKBIA
		CRYL1	NFKBIB
		CRYM	NFKBIE
		CRYM-AS1	NFKBIZ
		CRYZ	NHP2L1
		CRYZL1	NIPSNAP3A
		CS	NIT1
		CSAD	NKAIN2
		CSDE1	NLK
		CSE1L	NLRC3
		CSF1	NLRP2
		CSGALNACT2	NLRP4
		CSK	NLRX1
		CSNK1A1	NME4
		CSNK1D	NME5
		CSNK1G1	NME9
		CSNK1G2	NMNAT1
		CSNK1G3	NMRAL1
		CSNK2A1	NMT1
		CSPP1	NMUR1
		CSRNP2	NOC2L
		CSRP1	NOC3L
		CSRP2	NOD2
		CSTF1	NOL11
		CSTF2T	NOL12
		CSTF3	NOS1
		CTAGE5	NOS1AP
		CTBP1	NOS3
		CTBP1-AS2	NOVA2
		CTBS	NPAS4
		CTC1	NPEPPS
		CTCF	NPFFR2
		CTDNEP1	NPTX1
		CTDP1	NPW
		CTDSP1	NQO2
		CTDSP2	NR1D1
		CTDSPL2	NR1I2
		CTF1	NR2C2AP
		CTH	NR3C2
		CTHRC1	NR5A2
		CTNNB1	NR6A1
		CTNNBL1	NRARP
		CTNS	NRBP2
		CTPS1	NRXN2
		CTPS2	NSA2
		CTR9	NSMCE1
		CTRB2	NSMF
		CTSA	NSUN4
		CTSC	NT5C
		CTSH	NTN4
		CTSO	NTN5
		CTSS	NTRK1
		CTSZ	NUB1
		CTTNBP2NL	NUDT8
		CTU1	NUMBL
		CUEDC1	NUP160
		CUEDC2	NUP62
		CUL1	NUP85
		CUL2	NUPR1
		CUL3	NXF1
		CUL4A	NXN
		CUL5	OARD1
		CUL7	OAS2
		CUL9	OAS3
		CUTA	OASL
		CUTC	OCSTAMP
		CWC15	ODF3
		CWC22	ODF4
		CWC25	OGFOD2
		CWC27	OGFRL1
		CWF19L1	OIP5
		CWF19L2	OIT3
		CX3CL1	OLA1
		CXCL10	OMA1
		CXCR3	OPA3
		CXCR4	OPLAH
		CXCR5	OPRL1
		CXORF21	OPTC
		CXORF38	OPTN
		CXORF40A	OR2C1
		CXORF40B	OR2S2
		CXORF58	OR4K1
		CXXC1	ORAI2
		CXXC4	ORAI3
		CXXC5	ORC5
		CYB561	ORMDL3
		CYB561A3	OSCAR
		CYB561D1	OSCP1
		CYB561D2	OSER1
		CYB5A	OSGIN2
		CYB5B	OTP
		CYB5D1	OTUD1
		CYB5D2	OTUD4
		CYB5R2	OXER1
		CYB5R4	OXLD1
		CYB5RL	OXT
		CYBA	P2RX1
		CYBRD1	P2RY11
		CYC1	PABPC1
		CYCS	PABPC1L
		CYLD	PABPN1L
		CYP20A1	PACSIN3
		CYP2R1	PAIP1
		CYP2U1	PAIP2
		CYP4V2	PALLD
		CYP51A1	PALM2
		CYP7B1	PAN2
		CYS1	PAOX
		CYSRT1	PAPOLA
		CYSTM1	PAQR4
		CYTH2	PAQR5
		CYTH4	PARP10
		CYTIP	PARP6
		DAD1	PATZ1
		DAG1	PAX6
		DALRD3	PAXIP1
		DANCR	PBX2
		DAP	PCBP3
		DAP3	PCDH10
		DAPK1	PCDH19
		DAPK3	PCED1A
		DAPP1	PCGF6
		DARS	PCID2
		DARS2	PCNA
		DAZAP1	PCOLCE
		DAZAP2	PCP2
		DBF4	PCSK1
		DBF4B	PCSK2
		DBI	PDCD2
		DBIL5P	PDE1B
		DBNL	PDE6D
		DBP	PDE6G
		DBT	PDE8A
		DCAF10	PDGFA
		DCAF11	PDK2
		DCAF12	PDSS1
		DCAF13	PDZD11
		DCAF15	PDZK1IP1
		DCAF16	PDZRN3
		DCAF17	PEA15
		DCAF5	PELI3
		DCAF6	PEMT
		DCAF7	PEX1
		DCAF8	PEX5
		DCAKD	PFKFB3
		DCANP1	PFKM
		DCBLD1	PGAM5
		DCBLD2	PGAP2
		DCDC1	PGBD2
		DCHS2	PGC
		DCK	PGLYRP2
		DCLRE1A	PHACTR3
		DCLRE1B	PHB2
		DCLRE1C	PHF1
		DCP1A	PHF11
		DCP1B	PHF13
		DCP2	PHF2
		DCPS	PHF21B
		DCTD	PHLDA2
		DCTN1	PHLPP1
		DCTN4	PHOSPHO1
		DCTN5	PHPT1
		DCTN6	PHYHD1
		DCTPP1	PHYKPL
		DCUN1D2	PI4KA
		DCUN1D3	PID1
		DCUN1D5	PIDD1
		DDA1	PIEZO2
		DDB1	PIGC
		DDB2	PIGG
		DDHD1	PIGS
		DDHD2	PIGU
		DDI2	PIH1D1
		DDIAS	PIK3CD
		DDIT3	PIK3R2
		DDIT4	PIK3R5
		DDOST	PILRA
		DDR2	PILRB
		DDRGK1	PIM1
		DDX1	PIP5KL1
		DDX11L2	PITPNA
		DDX18	PITPNB
		DDX19A	PITPNM3
		DDX19B	PJA2
		DDX20	PKLR
		DDX21	PKN3
		DDX23	PKNOX1
		DDX24	PLA2G12B
		DDX25	PLA2G15
		DDX26B	PLA2G3
		DDX27	PLA2G4B
		DDX28	PLAC8
		DDX31	PLAGL1
		DDX39A	PLAT
		DDX39B	PLAU
		DDX3X	PLBD2
		DDX41	PLCB2
		DDX42	PLCD1
		DDX46	PLCE1
		DDX47	PLCG1
		DDX49	PLCG2
		DDX5	PLCH2
		DDX50	PLCZ1
		DDX51	PLEC
		DDX54	PLEKHF1
		DDX55	PLEKHG4
		DDX56	PLEKHG5
		DDX58	PLEKHH3
		DDX59	PLEKHM2
		DDX6	PLGRKT
		DDX60	PLIN2
		DDX60L	PLIN3
		DEAF1	PLK3
		DECR1	PLLP
		DEDD	PLXNA2
		DEDD2	PLXNA4
		DEF6	PLXNB1
		DEGS1	PLXNB3
		DEK	PLXNC1
		DENND1A	PMPCA
		DENND1C	PMS1
		DENND3	PMS2
		DENND4A	PNISR
		DENND4B	PNKD
		DENND5A	PNLIPRP2
		DENND5B	PNMAL1
		DENND6A	PNMT
		DENND6B	PNPLA3
		DENR	PNPLA6
		DEPDC1B	POC1B
		DEPDC4	POC5
		DEPDC5	POLB
		DERL1	POLDIP3
		DERL2	POLE
		DESI1	POLG
		DESI2	POLR2L
		DET1	POMK
		DFFA	POP1
		DFFB	PORCN
		DFNB59	POTEC
		DGAT1	POTED
		DGAT2	PPAP2A
		DGCR14	PPAP2B
		DGKA	PPAPDC1A
		DGKD	PPAPDC1B
		DGKE	PPARG
		DGKH	PPARGC1B
		DGUOK	PPAT
		DHCR24	PPFIBP2
		DHCR7	PPHLN1
		DHDDS	PPM1M
		DHFR	PPP1R10
		DHFRL1	PPP1R12C
		DHODH	PPP1R14A
		DHPS	PPP1R14C
		DHRS12	PPP1R14D
		DHRS13	PPP1R15A
		DHRS4	PPP1R15B
		DHRS4-AS1	PPP1R18
		DHRS7	PPP1R1A
		DHRS7B	PPP1R42
		DHTKD1	PPP2R2B
		DHX15	PPP2R5E
		DHX29	PPP4R2
		DHX30	PPP6C
		DHX34	PPP6R1
		DHX35	PPP6R3
		DHX38	PQBP1
		DHX40	PRAC1
		DHX58	PRAP1
		DHX8	PRDM15
		DHX9	PRDM8
		DIABLO	PRELID1
		DIAPH1	PRICKLE4
		DIAPH3	PRKACA
		DICER1	PRKAR1B
		DICER1-AS1	PRKAR2B
		DIDO1	PRKCZ
		DIEXF	PRKRA
		DIMT1	PRM1
		DIP2A	PRMT1
		DIP2B	PRMT2
		DIS3	PRPF40B
		DIS3L	PRPSAP2
		DIS3L2	PRR11
		DIXDC1	PRR19
		DKFZP434I0714	PRR20B
		DKFZP434K028	PRR20C
		DLAT	PRR20D
		DLD	PRR20E
		DLEU1	PRR3
		DLEU2	PRR35
		DLG1	PRR5
		DLG2	PRR7
		DLG4	PRRC2A
		DLGAP5	PRRT2
		DLST	PRRX2
		DMAP1	PRSS21
		DMTF1	PRSS22
		DMWD	PRSS27
		DMXL1	PRSS56
		DMXL2	PRSS57
		DNA2	PRTN3
		DNAAF2	PRX
		DNAAF5	PSD3
		DNAJA1	PSEN1
		DNAJA2	PSG1
		DNAJA3	PSG11
		DNAJB1	PSG3
		DNAJB11	PSG5
		DNAJB12	PSG6
		DNAJB14	PSG8
		DNAJB2	PSG9
		DNAJB4	PSKH1
		DNAJB5	PSMB11
		DNAJB9	PSMB2
		DNAJC1	PSMB9
		DNAJC10	PSMD2
		DNAJC11	PSMD3
		DNAJC13	PSMD4
		DNAJC14	PSMD6
		DNAJC15	PSME2
		DNAJC16	PSME4
		DNAJC17	PTAR1
		DNAJC2	PTBP1
		DNAJC24	PTCD1
		DNAJC25	PTCD3
		DNAJC25-GNG10	PTCHD1
		DNAJC27	PTEN
		DNAJC27-AS1	PTGDS
		DNAJC3	PTGER1
		DNAJC30	PTGER4
		DNAJC4	PTGES3
		DNAJC7	PTGIR
		DNAJC9	PTGIS
		DNAJC9-AS1	PTGS2
		DNAL1	PTH1R
		DNASE1L3	PTHLH
		DNASE2	PTK2
		DNLZ	PTK6
		DNM1L	PTMA
		DNM2	PTOV1
		DNMT1	PTPMT1
		DNPH1	PTPN12
		DNTTIP1	PTPN14
		DNTTIP2	PTPN2
		DOC2GP	PTPN21
		DOCK10	PTPN5
		DOCK11	PTPN7
		DOCK2	PTPRE
		DOCK4	PTPRN2
		DOCK8	PTX3
		DOHH	PURA
		DOK2	PUS3
		DOK3	PUS7
		DOLK	PUS7L
		DOLPP1	PVRL1
		DOPEY1	PVRL2
		DOT1L	PWWP2B
		DPAGT1	PXMP2
		DPCD	PXYLP1
		DPF2	PYCR1
		DPH1	QARS
		DPH3	QKI
		DPH5	QSER1
		DPH6	QTRTD1
		DPM1	RAB10
		DPP3	RAB11B
		DPP4	RAB11FIP3
		DPP8	RAB12
		DPP9	RAB15
		DPY19L2P2	RAB22A
		DPY19L3	RAB27A
		DPY19L4	RAB34
		DPY30	RAB40B
		DPYD	RAB40C
		DR1	RAB5A
		DRAM1	RAB5C
		DRAM2	RABEP1
		DRAP1	RABL6
		DRG1	RAD17
		DRG2	RAD9A
		DROSHA	RAD9B
		DSCC1	RADIL
		DSCR3	RALY
		DSCR9	RAMP2
		DSE	RAP1B
		DSN1	RAP1GAP
		DSTYK	RAP2C
		DTD1	RAPGEF3
		DTL	RAPH1
		DTNBP1	RARRES1
		DTWD1	RARRES3
		DTWD2	RARS2
		DTX3L	RASD2
		DTX4	RASGEF1B
		DTYMK	RASGRP4
		DUS1L	RASL10B
		DUS2	RASSF3
		DUS3L	RASSF5
		DUS4L	RASSF7
		DUSP1	RBBP8
		DUSP10	RBFOX1
		DUSP11	RBFOX3
		DUSP12	RBM27
		DUSP16	RBM3
		DUSP2	RBM38
		DUSP22	RBM42
		DUSP28	RBM47
		DUSP4	RBMY1A1
		DUSP5	RBMY1B
		DUT	RBMY1D
		DVL2	RBMY1E
		DXO	RBMY1F
		DYM	RBMY1J
		DYNC1I2	RBP7
		DYNC1LI1	RBPJ
		DYNC1LI2	RC3H2
		DYNC2LI1	RCC2
		DYNLL1	RCCD1
		DYNLRB1	RCN3
		DYNLRB2	RCOR2
		DYNLT1	RD3
		DYRK1A	RDM1
		DYRK1B	REC8
[truncated: 6,532 more rows]
