# Supplementary material for: Cardamonin ameliorates neuroinflammation in Parkinson’s disease by regulating NF-κB signaling
Source: Hereditas. 2026 Mar 9;163:51. doi: 10.1186/s41065-026-00660-3 (PMC13085287; doi:10.1186/s41065-026-00660-3)
Supplement: Supplementary file 1 — Supplementary Material 1: Supplementary Figure 1. Merging and de-batching of three PD-related GEO datasets A. Density distribution comparison before (up) and after (down) batch removal. B. UMAP distribution comparison before (up) and after (down) batch removal. C. Comparison of data distribution before (up) and after (down) batch effect removal. Supplementary Figure 2. Identification and enrichment analysis of downstream targets of CD. A. The Venn diagram of CD targets in TargetNet, SymMap, SwissTargetPrediction, HERB 2.0 and ITCM databases. B. Cytoscope 3.9.1 software was used to construct the network diagram of CD and the targets. The green rhombus nodes represent CD, and the purple oval nodes represent the targets. C. The bar chart shows the top 10 results of the three items of biological process, cellular component and molecular function in the GO enrichment analysis. D. The bubble chart shows the top 20 items of the KEGG enrichment analysis results. Supplementary Table 1. The functional enrichment analysis results of the 31 genes in the intersection of DEGs in PD and IRGs. Supplementary Table 2. Targets of RELA predicted TRRUST, hTFtarget, ENCODE, JASPAR and MotifMap databases. Supplementary Table 3. The functional enrichment analysis results of RELA targets. Supplementary Table 4. The ingredients of ITCM and HERB 2.0 databases. Supplementary Table 5. Prediction of drug-likeness and ADMET properties of the potential drugs. Supplementary Table 6. The targets of Cardamonin in TargetNet, SymMap, SwissTargetPrediction, HERB 2.0 and ITCM databases. Supplementary Table 7. The functional enrichment analysis results of 104 targets of CD. [file 41065_2026_660_MOESM1_ESM.zip › Supplementary Table 3 The functional enrichment analysis results of RELA targets.xlsx]

## Sheet: GO BP
Category	Term	Genes	Count	List Total	Pop Hits	Pop Total	P-Value	Benjamini	Fold Enrichment	Bonferroni	FDR	Fisher Exact
GOTERM_BP_DIRECT	inflammatory response	0.1868	17	90	432	19478	1.04e-10	1.26e-07	8.52	1.26e-07	1.22e-07	1.18e-11
GOTERM_BP_DIRECT	canonical NF-kappaB signal transduction	0.0879	8	90	38	19478	3.68e-10	2.1e-07	45.56	4.45e-07	2.03e-07	6.6e-12
GOTERM_BP_DIRECT	positive regulation of transcription by RNA polymerase II	0.2747	25	90	1205	19478	5.22e-10	2.1e-07	4.49	6.31e-07	2.03e-07	1.14e-10
GOTERM_BP_DIRECT	negative regulation of apoptotic process	0.1758	16	90	515	19478	1.11e-08	3.36e-06	6.72	1.35e-05	3.24e-06	1.6e-09
GOTERM_BP_DIRECT	non-canonical NF-kappaB signal transduction	0.0659	6	90	21	19478	3.41e-08	8.25e-06	61.83	4.13e-05	7.95e-06	4.22e-10
GOTERM_BP_DIRECT	apoptotic process	0.1868	17	90	656	19478	4.1e-08	8.26e-06	5.61	4.96e-05	7.96e-06	7.1e-09
GOTERM_BP_DIRECT	positive regulation of DNA-templated transcription	0.1868	17	90	714	19478	1.31e-07	2.26e-05	5.15	0.000158	2.18e-05	2.47e-08
GOTERM_BP_DIRECT	cellular response to lipopolysaccharide	0.1099	10	90	192	19478	2.35e-07	3.54e-05	11.27	0.000284	3.41e-05	1.98e-08
GOTERM_BP_DIRECT	regulation of cell population proliferation	0.0989	9	90	157	19478	6.05e-07	8.13e-05	12.41	0.000732	7.83e-05	4.62e-08
GOTERM_BP_DIRECT	positive regulation of canonical NF-kappaB signal transduction	0.1099	10	90	232	19478	1.15e-06	0.000139	9.33	0.00139	0.000134	1.18e-07
GOTERM_BP_DIRECT	negative regulation of canonical NF-kappaB signal transduction	0.0769	7	90	79	19478	1.63e-06	0.000172	19.18	0.00197	0.000166	7.85e-08
GOTERM_BP_DIRECT	cellular response to interleukin-17	0.044	4	90	6	19478	1.83e-06	0.000172	144.28	0.00221	0.000166	6.35e-09
GOTERM_BP_DIRECT	innate immune response	0.1538	14	90	570	19478	1.85e-06	0.000172	5.32	0.00223	0.000166	3.37e-07
GOTERM_BP_DIRECT	regulation of apoptotic process	0.1099	10	90	257	19478	2.67e-06	0.00023	8.42	0.00322	0.000222	3.04e-07
GOTERM_BP_DIRECT	regulation of necroptotic process	0.044	4	90	9	19478	7.59e-06	0.000612	96.19	0.00914	0.000589	5.28e-08
GOTERM_BP_DIRECT	negative regulation of extrinsic apoptotic signaling pathway via death domain receptors	0.0549	5	90	30	19478	1.02e-05	0.000769	36.07	0.0122	0.000741	2.45e-07
GOTERM_BP_DIRECT	regulation of cell cycle	0.0989	9	90	241	19478	1.46e-05	0.00104	8.08	0.0175	0.000998	1.73e-06
GOTERM_BP_DIRECT	positive regulation of type I interferon production	0.0549	5	90	39	19478	2.96e-05	0.00199	27.75	0.0352	0.00192	9.57e-07
GOTERM_BP_DIRECT	positive regulation of interleukin-12 production	0.0549	5	90	45	19478	5.26e-05	0.00334	24.05	0.0616	0.00322	1.99e-06
GOTERM_BP_DIRECT	response to cytokine	0.0549	5	90	47	19478	6.25e-05	0.00378	23.02	0.0728	0.00364	2.48e-06
GOTERM_BP_DIRECT	cellular response to interleukin-1	0.0549	5	90	55	19478	0.000116	0.0065	19.67	0.131	0.00627	5.46e-06
GOTERM_BP_DIRECT	defense response to virus	0.0879	8	90	241	19478	0.000118	0.0065	7.18	0.133	0.00627	1.58e-05
GOTERM_BP_DIRECT	tumor necrosis factor-mediated signaling pathway	0.0549	5	90	56	19478	0.000125	0.00655	19.32	0.14	0.00631	5.97e-06
GOTERM_BP_DIRECT	cellular response to tumor necrosis factor	0.0659	6	90	108	19478	0.000137	0.00689	12.02	0.153	0.00664	1.08e-05
GOTERM_BP_DIRECT	regulation of nucleotide-binding domain, leucine rich repeat containing receptor signaling pathway	0.033	3	90	5	19478	0.000205	0.00951	129.85	0.219	0.00916	9.48e-07
GOTERM_BP_DIRECT	nucleotide-binding oligomerization domain containing 1 signaling pathway	0.033	3	90	5	19478	0.000205	0.00951	129.85	0.219	0.00916	9.48e-07
GOTERM_BP_DIRECT	regulation of innate immune response	0.044	4	90	26	19478	0.000222	0.00962	33.3	0.236	0.00927	5.89e-06
GOTERM_BP_DIRECT	regulation of mitotic cell cycle	0.0549	5	90	65	19478	0.000223	0.00962	16.65	0.236	0.00927	1.25e-05
GOTERM_BP_DIRECT	negative regulation of transcription by RNA polymerase II	0.1538	14	90	958	19478	0.000397	0.0164	3.16	0.381	0.0158	0.000122
GOTERM_BP_DIRECT	negative regulation of NF-kappaB transcription factor activity	0.0549	5	90	76	19478	0.000407	0.0164	14.24	0.388	0.0158	2.69e-05
GOTERM_BP_DIRECT	cellular response to type II interferon	0.0549	5	90	78	19478	0.000449	0.0175	13.87	0.419	0.0169	3.05e-05
GOTERM_BP_DIRECT	cellular response to mechanical stimulus	0.0549	5	90	80	19478	0.000494	0.0187	13.53	0.45	0.018	3.44e-05
GOTERM_BP_DIRECT	regulation of transcription by RNA polymerase II	0.2088	19	90	1711	19478	0.000639	0.0234	2.4	0.538	0.0225	0.000258
GOTERM_BP_DIRECT	cellular response to nicotine	0.033	3	90	9	19478	0.000728	0.0259	72.14	0.585	0.0249	7.85e-06
GOTERM_BP_DIRECT	positive regulation of apoptotic process	0.0879	8	90	328	19478	0.000762	0.0259	5.28	0.602	0.025	0.000139
GOTERM_BP_DIRECT	immune response	0.1099	10	90	537	19478	0.000773	0.0259	4.03	0.607	0.025	0.000185
GOTERM_BP_DIRECT	cellular response to virus	0.0549	5	90	96	19478	0.000982	0.0321	11.27	0.695	0.0309	8.26e-05
GOTERM_BP_DIRECT	nucleotide-binding oligomerization domain containing 2 signaling pathway	0.033	3	90	11	19478	0.00111	0.0345	59.02	0.737	0.0332	1.53e-05
GOTERM_BP_DIRECT	positive regulation of chemokine production	0.044	4	90	45	19478	0.00114	0.0345	19.24	0.748	0.0332	5.49e-05
GOTERM_BP_DIRECT	chromatin remodeling	0.1209	11	90	686	19478	0.00114	0.0345	3.47	0.749	0.0332	0.000317
GOTERM_BP_DIRECT	regulation of inflammatory response	0.0549	5	90	101	19478	0.00119	0.035	10.71	0.762	0.0337	0.000105
GOTERM_BP_DIRECT	intrinsic apoptotic signaling pathway in response to DNA damage	0.044	4	90	49	19478	0.00146	0.042	17.67	0.829	0.0404	7.7e-05
GOTERM_BP_DIRECT	positive regulation of fibroblast proliferation	0.044	4	90	52	19478	0.00173	0.0487	16.65	0.877	0.0469	9.74e-05
GOTERM_BP_DIRECT	regulation of ossification	0.033	3	90	14	19478	0.00181	0.0498	46.38	0.888	0.048	3.35e-05

## Sheet: GO CC
Category	Term	Genes	Count	List Total	Pop Hits	Pop Total	P-Value	Benjamini	Fold Enrichment	Bonferroni	FDR	Fisher Exact
GOTERM_CC_DIRECT	nucleoplasm	0.5165	47	91	4107	20795	2.88e-11	5.41e-09	2.62	5.41e-09	5.09e-09	1.09e-11
GOTERM_CC_DIRECT	cytosol	0.5934	54	91	5713	20795	3.89e-10	3.65e-08	2.16	7.31e-08	3.44e-08	1.78e-10
GOTERM_CC_DIRECT	nucleus	0.5824	53	91	6244	20795	4.07e-08	2.55e-06	1.94	7.66e-06	2.4e-06	2.07e-08
GOTERM_CC_DIRECT	chromatin	0.2088	19	91	1133	20795	1.42e-06	6.66e-05	3.83	0.000266	6.27e-05	3.61e-07
GOTERM_CC_DIRECT	cytoplasm	0.5165	47	91	6004	20795	7.24e-06	0.000263	1.79	0.00136	0.000248	3.99e-06
GOTERM_CC_DIRECT	protein-containing complex	0.1538	14	91	691	20795	8.4e-06	0.000263	4.63	0.00158	0.000248	1.76e-06
GOTERM_CC_DIRECT	RNA polymerase II transcription regulator complex	0.0659	6	91	126	20795	0.00022	0.0059	10.88	0.0404	0.00555	1.92e-05

## Sheet: GO MF
Category	Term	Genes	Count	List Total	Pop Hits	Pop Total	P-Value	Benjamini	Fold Enrichment	Bonferroni	FDR	Fisher Exact
GOTERM_MF_DIRECT	protein binding	0.9451	86	91	13690	19253	2.51e-08	8.88e-06	1.33	8.88e-06	8.46e-06	1.88e-08
GOTERM_MF_DIRECT	DNA-binding transcription factor activity	0.1648	15	91	610	19253	8.7e-07	0.000154	5.2	0.000308	0.000147	1.62e-07
GOTERM_MF_DIRECT	RNA polymerase II cis-regulatory region sequence-specific DNA binding	0.2198	20	91	1176	19253	1.67e-06	0.000197	3.6	0.000592	0.000188	4.53e-07
GOTERM_MF_DIRECT	ubiquitin protein ligase binding	0.1099	10	91	304	19253	1.25e-05	0.00111	6.96	0.00441	0.00105	1.73e-06
GOTERM_MF_DIRECT	identical protein binding	0.2308	21	91	1777	19253	0.000167	0.0118	2.5	0.0575	0.0113	6.5e-05
GOTERM_MF_DIRECT	DNA-binding transcription factor activity, RNA polymerase II-specific	0.1868	17	91	1258	19253	0.000218	0.0128	2.86	0.0741	0.0122	7.38e-05
GOTERM_MF_DIRECT	sequence-specific double-stranded DNA binding	0.1209	11	91	568	19253	0.000318	0.0161	4.1	0.106	0.0153	7.48e-05
GOTERM_MF_DIRECT	DNA-binding transcription activator activity, RNA polymerase II-specific	0.1099	10	91	497	19253	0.000524	0.0232	4.26	0.169	0.0221	0.000119

## Sheet: KEGG
Category	Term	Genes	Count	List Total	Pop Hits	Pop Total	P-Value	Benjamini	Fold Enrichment	Bonferroni	FDR	Fisher Exact
KEGG_PATHWAY	TNF signaling pathway	0.2088	19	64	119	8534	1.58e-19	3.01e-17	21.29	3.01e-17	2.12e-17	6.34e-21
KEGG_PATHWAY	NF-kappa B signaling pathway	0.1648	15	64	105	8534	1.7e-14	1.62e-12	19.05	3.24e-12	1.14e-12	7.52e-16
KEGG_PATHWAY	Epstein-Barr virus infection	0.1978	18	64	204	8534	5.37e-14	3.42e-12	11.77	1.03e-11	2.4e-12	4.19e-15
KEGG_PATHWAY	Pathways in cancer	0.2308	21	64	533	8534	6.19e-10	2.96e-08	5.25	1.18e-07	2.07e-08	1.13e-10
KEGG_PATHWAY	Small cell lung cancer	0.1209	11	64	93	8534	1.15e-09	4.38e-08	15.77	2.19e-07	3.07e-08	6.51e-11
KEGG_PATHWAY	C-type lectin receptor signaling pathway	0.1209	11	64	105	8534	3.83e-09	1.22e-07	13.97	7.31e-07	8.54e-08	2.48e-10
KEGG_PATHWAY	NOD-like receptor signaling pathway	0.1429	13	64	189	8534	9.77e-09	2.67e-07	9.17	1.87e-06	1.87e-07	9.98e-10
KEGG_PATHWAY	Prostate cancer	0.1099	10	64	98	8534	3.4e-08	8.11e-07	13.61	6.48e-06	5.69e-07	2.27e-09
KEGG_PATHWAY	Human T-cell leukemia virus 1 infection	0.1429	13	64	224	8534	6.52e-08	1.38e-06	7.74	1.25e-05	9.71e-07	7.97e-09
KEGG_PATHWAY	Hepatitis C	0.1209	11	64	159	8534	2.08e-07	3.97e-06	9.23	3.97e-05	2.78e-06	2.11e-08
KEGG_PATHWAY	Apoptosis	0.1099	10	64	136	8534	5.8e-07	1.01e-05	9.8	0.000111	7.07e-06	5.52e-08
KEGG_PATHWAY	Herpes simplex virus 1 infection	0.1209	11	64	182	8534	7.3e-07	1.16e-05	8.06	0.000139	8.15e-06	8.54e-08
KEGG_PATHWAY	Kaposi sarcoma-associated herpesvirus infection	0.1209	11	64	196	8534	1.44e-06	1.98e-05	7.48	0.000275	1.39e-05	1.82e-07
KEGG_PATHWAY	Toxoplasmosis	0.0989	9	64	112	8534	1.45e-06	1.98e-05	10.72	0.000278	1.39e-05	1.26e-07
KEGG_PATHWAY	Transcriptional misregulation in cancer	0.1209	11	64	198	8534	1.58e-06	2.01e-05	7.41	0.000302	1.41e-05	2.02e-07
KEGG_PATHWAY	Viral carcinogenesis	0.1209	11	64	205	8534	2.16e-06	2.58e-05	7.16	0.000413	1.81e-05	2.87e-07
KEGG_PATHWAY	Influenza A	0.1099	10	64	173	8534	4.34e-06	4.88e-05	7.71	0.000828	3.42e-05	5.32e-07
KEGG_PATHWAY	Osteoclast differentiation	0.0989	9	64	143	8534	9.09e-06	9.65e-05	8.39	0.00173	6.77e-05	1.02e-06
KEGG_PATHWAY	Pancreatic cancer	0.0769	7	64	77	8534	2e-05	0.000191	12.12	0.00381	0.000134	1.52e-06
KEGG_PATHWAY	Chronic myeloid leukemia	0.0769	7	64	77	8534	2e-05	0.000191	12.12	0.00381	0.000134	1.52e-06
KEGG_PATHWAY	Hepatitis B	0.0989	9	64	163	8534	2.37e-05	0.000215	7.36	0.00451	0.000151	3.04e-06
KEGG_PATHWAY	Human papillomavirus infection	0.1319	12	64	333	8534	2.7e-05	0.000234	4.81	0.00514	0.000164	5.39e-06
KEGG_PATHWAY	Cytosolic DNA-sensing pathway	0.0769	7	64	83	8534	3.08e-05	0.000256	11.25	0.00586	0.000179	2.53e-06
KEGG_PATHWAY	IL-17 signaling pathway	0.0769	7	64	95	8534	6.62e-05	0.000516	9.83	0.0126	0.000362	6.28e-06
KEGG_PATHWAY	Measles	0.0879	8	64	139	8534	6.76e-05	0.000516	7.67	0.0128	0.000362	8.31e-06
KEGG_PATHWAY	Chemokine signaling pathway	0.0989	9	64	193	8534	7.9e-05	0.00058	6.22	0.015	0.000407	1.21e-05
KEGG_PATHWAY	Toll-like receptor signaling pathway	0.0769	7	64	109	8534	0.000142	0.00097	8.56	0.0268	0.000681	1.56e-05
KEGG_PATHWAY	Th17 cell differentiation	0.0769	7	64	109	8534	0.000142	0.00097	8.56	0.0268	0.000681	1.56e-05
KEGG_PATHWAY	Necroptosis	0.0879	8	64	159	8534	0.000157	0.00104	6.71	0.0296	0.000727	2.22e-05
KEGG_PATHWAY	Lipid and atherosclerosis	0.0989	9	64	216	8534	0.000173	0.0011	5.56	0.0325	0.000772	2.97e-05
KEGG_PATHWAY	RIG-I-like receptor signaling pathway	0.0659	6	64	72	8534	0.000179	0.0011	11.11	0.0335	0.000772	1.49e-05
KEGG_PATHWAY	Melanoma	0.0659	6	64	73	8534	0.000191	0.00114	10.96	0.0357	0.000798	1.61e-05
KEGG_PATHWAY	Platinum drug resistance	0.0659	6	64	75	8534	0.000217	0.00125	10.67	0.0405	0.000879	1.88e-05
KEGG_PATHWAY	Human cytomegalovirus infection	0.0989	9	64	226	8534	0.000236	0.00133	5.31	0.0441	0.00093	4.24e-05
KEGG_PATHWAY	PD-L1 expression and PD-1 checkpoint pathway in cancer	0.0659	6	64	90	8534	0.000507	0.00276	8.89	0.0922	0.00194	5.34e-05
KEGG_PATHWAY	Breast cancer	0.0769	7	64	148	8534	0.00074	0.00393	6.31	0.132	0.00276	0.000111
KEGG_PATHWAY	Cellular senescence	0.0769	7	64	157	8534	0.00101	0.0052	5.95	0.175	0.00365	0.000161
KEGG_PATHWAY	Hepatocellular carcinoma	0.0769	7	64	170	8534	0.00152	0.00764	5.49	0.252	0.00536	0.000263
KEGG_PATHWAY	MicroRNAs in cancer	0.0989	9	64	312	8534	0.00196	0.00958	3.85	0.313	0.00672	0.000487
KEGG_PATHWAY	Non-small cell lung cancer	0.0549	5	64	73	8534	0.00201	0.00958	9.13	0.318	0.00672	0.000205
KEGG_PATHWAY	Tuberculosis	0.0769	7	64	182	8534	0.00215	0.01	5.13	0.337	0.00702	0.000398
KEGG_PATHWAY	Glioma	0.0549	5	64	76	8534	0.00233	0.0106	8.77	0.359	0.00742	0.000248
KEGG_PATHWAY	PI3K-Akt signaling pathway	0.0989	9	64	362	8534	0.00488	0.0213	3.32	0.607	0.0149	0.0014
KEGG_PATHWAY	Chemical carcinogenesis - receptor activation	0.0769	7	64	215	8534	0.0049	0.0213	4.34	0.609	0.0149	0.00107
KEGG_PATHWAY	Rheumatoid arthritis	0.0549	5	64	95	8534	0.0052	0.0221	7.02	0.631	0.0155	0.000698
KEGG_PATHWAY	Cytokine-cytokine receptor interaction	0.0879	8	64	298	8534	0.00611	0.0253	3.58	0.69	0.0178	0.00163
KEGG_PATHWAY	Viral protein interaction with cytokine and cytokine receptor	0.0549	5	64	100	8534	0.00623	0.0253	6.67	0.697	0.0178	0.000881
KEGG_PATHWAY	AGE-RAGE signaling pathway in diabetic complications	0.0549	5	64	101	8534	0.00645	0.0257	6.6	0.71	0.018	0.000922
KEGG_PATHWAY	JAK-STAT signaling pathway	0.0659	6	64	168	8534	0.0078	0.0304	4.76	0.776	0.0213	0.00155
KEGG_PATHWAY	Legionellosis	0.044	4	64	56	8534	0.00805	0.0307	9.52	0.786	0.0216	0.000789
KEGG_PATHWAY	Insulin resistance	0.0549	5	64	109	8534	0.00842	0.0315	6.12	0.801	0.0221	0.0013
KEGG_PATHWAY	Endometrial cancer	0.044	4	64	59	8534	0.00929	0.0341	9.04	0.832	0.0239	0.000961
KEGG_PATHWAY	Neurotrophin signaling pathway	0.0549	5	64	120	8534	0.0117	0.0422	5.56	0.894	0.0296	0.00199
KEGG_PATHWAY	Adipocytokine signaling pathway	0.044	4	64	70	8534	0.0148	0.0523	7.62	0.942	0.0367	0.00182
KEGG_PATHWAY	Prolactin signaling pathway	0.044	4	64	71	8534	0.0153	0.0523	7.51	0.948	0.0367	0.00192
KEGG_PATHWAY	Epithelial cell signaling in Helicobacter pylori infection	0.044	4	64	71	8534	0.0153	0.0523	7.51	0.948	0.0367	0.00192
KEGG_PATHWAY	p53 signaling pathway	0.044	4	64	75	8534	0.0178	0.0595	7.11	0.967	0.0418	0.00235
KEGG_PATHWAY	Pertussis	0.044	4	64	78	8534	0.0197	0.0649	6.84	0.978	0.0455	0.00271
KEGG_PATHWAY	Leishmaniasis	0.044	4	64	79	8534	0.0204	0.066	6.75	0.98	0.0463	0.00284
KEGG_PATHWAY	Alcoholic liver disease	0.0549	5	64	144	8534	0.0215	0.0681	4.63	0.984	0.0478	0.00438
KEGG_PATHWAY	Antigen processing and presentation	0.044	4	64	81	8534	0.0218	0.0681	6.58	0.985	0.0478	0.00311
KEGG_PATHWAY	Apoptosis - multiple species	0.033	3	64	32	8534	0.0231	0.0711	12.5	0.988	0.0499	0.00171
