# Supplementary material for: Cardamonin ameliorates neuroinflammation in Parkinson’s disease by regulating NF-κB signaling
Source: Hereditas. 2026 Mar 9;163:51. doi: 10.1186/s41065-026-00660-3 (PMC13085287; doi:10.1186/s41065-026-00660-3)
Supplement: Supplementary file 1 — Supplementary Material 1: Supplementary Figure 1. Merging and de-batching of three PD-related GEO datasets A. Density distribution comparison before (up) and after (down) batch removal. B. UMAP distribution comparison before (up) and after (down) batch removal. C. Comparison of data distribution before (up) and after (down) batch effect removal. Supplementary Figure 2. Identification and enrichment analysis of downstream targets of CD. A. The Venn diagram of CD targets in TargetNet, SymMap, SwissTargetPrediction, HERB 2.0 and ITCM databases. B. Cytoscope 3.9.1 software was used to construct the network diagram of CD and the targets. The green rhombus nodes represent CD, and the purple oval nodes represent the targets. C. The bar chart shows the top 10 results of the three items of biological process, cellular component and molecular function in the GO enrichment analysis. D. The bubble chart shows the top 20 items of the KEGG enrichment analysis results. Supplementary Table 1. The functional enrichment analysis results of the 31 genes in the intersection of DEGs in PD and IRGs. Supplementary Table 2. Targets of RELA predicted TRRUST, hTFtarget, ENCODE, JASPAR and MotifMap databases. Supplementary Table 3. The functional enrichment analysis results of RELA targets. Supplementary Table 4. The ingredients of ITCM and HERB 2.0 databases. Supplementary Table 5. Prediction of drug-likeness and ADMET properties of the potential drugs. Supplementary Table 6. The targets of Cardamonin in TargetNet, SymMap, SwissTargetPrediction, HERB 2.0 and ITCM databases. Supplementary Table 7. The functional enrichment analysis results of 104 targets of CD. [file 41065_2026_660_MOESM1_ESM.zip › Supplementary Table 4 The ingredients of ITCM and HERB 2.0 databases.xlsx]

## Sheet: ITCM
NID	Ingredient Name	Pubchem CID
1019	hydroxytyrosol	82755
1645	olmelin	5280373
1747	17-beta-estradiol	5757
1761	cetylic acid	985
2126	pterosetrone	---
2127	Beta-Carotene	5280489
2218	irisolidone	5281781
2363	methyl 8-[(1r,2s)-2-octylcyclopropyl]octanoate	543406
2364	galangin	5281616
2473	artemisinin	68827
2717	senkyunolide a	3085257
2847	yakuchinone a	133145
2878	24-methylcholest-5-enyl-3belta-o-glucopyranoside	46189140
2879	kaempferid	5281666
2968	deoxypodophyllotoxin	345501
3612	flavonoid glycoside	---
3633	2-octynal	74610
3989	abrin	160511
3992	chryseriol	5280666
4090	procyanidin b1-6-c-Β-d-glucopyranoside	21637580
4093	nca	936
4283	tetradecanal	31291
4392	lignin	73555271
4556	7,9-dihydroxy-6-(4-hydroxyphenyl)pyrano[2,3-f][1,3]benzodioxol-8-one	9883305
4560	epa	446284
4620	phorbol-12-benzoate-13-benzoate	72294
4624	tocopherol	14985
4815	5'-hydroxyiso-muronulatol-2',5'-di-o-glucoside_qt	---
5127	Oleanolic Acid	10494
5190	lupan-3-one	11015452
5421	hypericin	3663
5532	dats	75552
5538	5-[(z)-2-(4-methoxyphenyl)vinyl]resorcinol	442428
5574	augustic-acid	15560128
21418	Acacetin	5280442
5604	michelenolide	442278
5611	aspirin	2244
5764	3-[2-[[3-(2-carboxyethyl)-4-methyl-5-[(e)-(4-methyl-5-oxo-3-vinyl-2-pyrrolylidene)methyl]-1h-pyrrol-2-yl]methyl]-4-methyl-5-[(z)-(3-methyl-5-oxo-4-vinyl-2-pyrrolylidene)methyl]-1h-pyrrol-3-yl]propanoic acid	5280352
6083	gypenoside lix	---
6091	clr	5997
6147	sessilifoliamide b	12116760
6241	3-[3-[5-(2-carboxyethyl)-2-hydroxy-3-methoxyphenyl]-5-methoxy-4-[(2s,3r,4s,5s,6r)-3,4,5-trihydroxy-6-(hydroxymethyl)oxan-2-yl]oxyphenyl]propanoic acid	11203673
6524	prosapogenin cp8a	21669951
6535	(e)-1-(2,6-dihydroxyphenyl)-3-(4-hydroxyphenyl)prop-2-en-1-one	638278
6869	6-feruloylcatalpol	24121289
6880	nicotinic acid	938
6963	beta-d-glucopyranose, 1-thio-, 1-(1-methoxy-n-(sulfooxy)-1h-indole-3-ethanimidate)	9576416
7646	threo-austrobailignan-5	---
7798	n-methyldendrobium	6325643
7815	pachymicacid	5484385
8457	stigmasta-5	6432745
8479	acteoside_qt	5281800
8824	cardamomin	641785
9400	(r,e)-6-((3s,10s,13r,14r,15s,17r)-3,15-diacetoxy-4,4,10,13,14-pentamethyl-2,3,4,5,6,7,10,11,12,13,14,15,16,17-tetradecahydro-1h-cyclopenta[a]phenanthren-17-yl)-2-methylhept-2-enoic acid	---
44253	Aniline	49777919
9458	tuberosine b	---
10230	wilfornine i	11073059
10262	cinobufagin	11969542
10693	Vitamine A	445354
10727	deoxycholic acid	222528
11252	nordihyolroguaiaretic acid	---
12160	3-o-beta-d-glucopyranosyl2alpha,3beta,12beta,20(s)-3hydroxy-dammarane24-ene20-o-beta-d-glucopyranoside	---
12395	dimelicacid	385
12440	succinic acid	1110
12539	4Α,14Α,24-trimethylcholesta-8,24-dienol	101293621
12573	tupisteroide b	---
12622	taurocholate	6675
13463	asiaticoside c	---
13520	(1s,4ar,6ar,6as,6br,8ar,9r,10r,11r,12ar,14bs)-1,10,11-trihydroxy-2,2,6a,6b,9,12a-hexamethyl-9-methylol-1,3,4,5,6,6a,7,8,8a,10,11,12,13,14b-tetradecahydropicene-4a-carboxylic acid	5280443
13590	coniferol	1549095
13960	podophyllotoxin	10607
14168	lauryl stearate	79186
14609	3,5,8-trihydroxy-2-(4-hydroxyphenyl)-7-[(2s,3r,4r,5r,6s)-3,4,5-trihydroxy-6-methyl-tetrahydropyran-2-yl]oxy-chromone	21626477
14678	zinc04081604	5994
14989	12-olide	---
15122	carboceric acid	23524
15146	(2r,3r,10s)-2,10-bis(3,4-dihydroxyphenyl)-3,5-dihydroxy-3,4,9,10-tetrahydro-2h-pyrano[6,5-h]chromen-8-one	442675
15174	glehlinoside b	10349810
15194	galactose	6036
15218	estriol	5756
15329	isoincensole acetate	---
15483	4-(2,6,6-trimethyl-1-cyclohexenl-yl)-3-buten-2-ol	---
15557	stearic acid	5281
15855	(3r,3ar,6s,7ar)-6-hydroxy-3,6-dimethyl-3a,4,7,7a-tetrahydro-3h-benzofuran-2,5-dione	10081437
15996	(7e)-9-hydroxymegastigma-4, 7-dien-3-on-9-o-beta-d-glucopyranoside_qt	---
16310	lutein	5281243
16771	(E)-Citral	---
16789	Curcumine	---
16865	3,3',4',5,5',7-Hexahydroxyflavone	---
16913	Trans-Anethole	---
16939	Tanshinone Ii A	---
43939	Anisodamine	45357570
43853	Arctigenin	28125531
17223	Trans-Caryophyllene	---
44108	Colchicine	24848032
43777	Corilagin	53399184
17952	Ethyl Aldehyde	---
18636	Z-Ligustilide	---
18816	N-Butylaldehyde	---
43969	Cryptotanshinone	25181389
22196	Danshensu	11600642
19141	Leaf Alcohol	---
19420	4,8-Dimethoxy-1-Vinyl-Beta-Carboline	---
19430	Neoligustilide	---
43769	Delphinidin	25203213
20481	Galloyl-L-Epigallocatechol	---
43681	Diosgenin	53486205
21437	Ellagic Acid	5281855
20612	Alpha-Amyrin	---
20851	Peonol	---
13647	fisetin	5281614
21258	Trans-Resveratrol	---
43773	Glycyrrhizin	46902095
21388	chromium	23976
21389	galactosamine	24154
21393	se	6326970
21397	bufalin	9547215
21404	sodium chloride	5234
21417	Chrysin	5281607
44707	Humulone	25203320
21489	Hydroquinone	785
21424	isosakuranetin	160481
21426	Catechin	9064
21431	Pimaric Acid	220338
21440	Baicalein	5281605
43844	Isoeugenol	23668813
21462	cuprum	23978
21464	zinc	23994
21483	Zinc oxide	14806
6251	isorhamnetin	5281654
21491	Aesculetin,Esculetin	5281416
21492	lithocholic acid	9903
21494	Chromium(6+)	29131
21498	nickel	935
21586	Rutin,Rutoside,Vitamin P	5280805
21700	3,4,5-Trihydroxybenzoic Acid,Gallic Acid,Gallicacidmonohydrate	370
21734	Paeonol,Scopoletin	11092
21926	Cinmaldehyde	637511
21421	Kaempferol	5280863
22145	Allicin	65036
22208	Tanshinone Iia	164676
22491	Resveratrol	445154
22867	Capsaicin	1548943
44025	Kainic Acid	11954253
23879	Methyl Palmitate	10378565
24371	flavone	10680
9425	lauric acid	3893
25490	α-amyrin	225688
26111	?Z-Ligustilide	529865
26537	(±)-ringenin	667495
42997	linolete	5282822
21419	Luteolin	5280445
43643	Apigenin	25200950
21430	Myricetin	5281672
43665	Daidzein	11777207
43749	Nicotine	6919000
43779	Pinitol	11968808
5581	quercetin	5280343
43717	Salicylic Acid	54675850
43761	Acetic Acid	29927927
23315	Silybin B	1548994
24697	suberosin	68486
43787	Matrine	11881817
43819	Puerarin	53384442
43733	Tetrandrine	53399220
43901	Triptolide	16220015
21963	Ursolic Acid	64945
43871	Arachidonic Acid	11822939
43888	Isovitexin	44257794
43907	Caffeine	24847964
43915	Taxifolin	57336522
6975	vitamin c	54670067
43947	Progesterone	16401562
44009	Putrescine	5351466
44071	Andrographolide	45358107
44078	Aucubin	45358109
45128	Withaferin A	53398686
44139	Evodiamine	6971167
44186	Mangiferin	24728731
21443	Wogonin	5281703
44934	Praeruptorin A	5320690
44963	Rehmannioside B	6325882
45148	Zaluzanin C	11687412
45154	Vitamin D	12895043

## Sheet: HERB 2.0
Ingredient id	Ingredient name
HBIN039544	Phillyrin
HBIN026808	Fucoxanthin
HBIN036380	Naringin
HBIN012366	6-Gingerol
HBIN011621	5-Hydroxy-6,7,3',4',5'-Pentamethoxyflavone
HBIN017913	Bergaptol
HBIN017508	Baicalein
HBIN014225	Abietic Acid
HBIN042901	Salvianolic Acid B
HBIN048145	Vitamin E
HBIN048989	Zingerone
HBIN033383	Liquiritin
HBIN042438	Rosmarinic Acid
HBIN040908	Protocatechuic Acid
HBIN044690	Stachydrine
HBIN031581	Juglone
HBIN020447	Chrysin
HBIN032200	Kirenol
HBIN042158	Rhamnetin
HBIN033803	Luteolin
HBIN019611	Cantharidin
HBIN029504	Homoovientin
HBIN039998	Pinocembrin
HBIN027456	Genistein
HBIN017927	Berlambine
HBIN040152	PIT
HBIN018523	Biochanin A
HBIN016408	Apigenin
HBIN034527	Maslinic Acid
HBIN016068	Anemonin
HBIN041217	Pterostilbene
HBIN037568	Nuciferine
HBIN027528	Geraniol
HBIN041647	Quercetin 3-O-Galactoside
HBIN037940	Oleanolic Acid
HBIN018374	Betulin
HBIN047613	Ursolic Acid
HBIN026264	Evodiamine
HBIN017136	Asperuloside
HBIN016480	Apigetrin
HBIN036562	Neobavaisoflavone
HBIN018512	Bilobalide
HBIN041294	Punicalagin
HBIN026465	Ferulic Acid
HBIN017516	Baicalin
HBIN016609	Arctigenin
HBIN017057	Asiatic Acid
HBIN027003	Galangin
HBIN029922	Icariin
HBIN028928	Helenine
HBIN020457	Chrysoeriol
HBIN038054	Oleuropein
HBIN029807	L-Tetrahydropalmatine
HBIN028464	Guaiacol
HBIN026766	Friedelin
HBIN007288	Gallic Acid
HBIN023000	Dehydrocostus Lactone
HBIN035767	Morphine
HBIN041253	Puerarin
HBIN044797	Stepharine
HBIN033853	Luteolin-7-O-Glucoside
HBIN041495	Quercetin
HBIN027349	Garcinol
HBIN021990	Curcumol
HBIN019369	Calebin-A
HBIN041726	Quercitrin
HBIN047173	Triptolide
HBIN004214	2',4',4-Trihydroxychalcone
HBIN030098	Indicaxanthin
HBIN015074	Albiflorin
HBIN026145	Eupatilin
HBIN047106	Trilobatin
HBIN035087	Methylallyl Trisulfide
HBIN022998	Dehydrocorydaline
HBIN022677	Daphnetin
HBIN025796	Esculetin
HBIN037441	Notoginsenoside R1
HBIN027450	Geniposide
HBIN042644	Ruscogenin
HBIN034657	Melatonin
HBIN032279	Koumine
HBIN033972	Lycopene
HBIN031193	Isorhyncophylline
HBIN015319	Aloperine
HBIN022522	Cytisine
HBIN030581	Isochlorogenicacid A
HBIN043028	Sanguinarine
HBIN019495	Campherol
HBIN030370	ISN
HBIN042657	Rutaecarpine
HBIN021985	Curcumin
HBIN043802	Sesamol
HBIN022390	Cyclovirobuxine D
HBIN019425	Calycosin
HBIN025346	(-)-Epigallocatechin-3-Gallate
HBIN017061	Asiaticoside
HBIN029437	Hispolon
HBIN048224	Wedelolactone
HBIN046110	Tetrandrine
HBIN048372	Wogonin
HBIN022650	Danshensu
HBIN044265	Solamargine
HBIN040266	Plumbagin
HBIN040071	Piperine
HBIN019722	Cardamomin
HBIN016505	Apocynin
HBIN047148	Tripterine
HBIN017212	Astragalin
HBIN015902	Ampeloptin
HBIN046121	Tetraprenol
HBIN038254	Oridonin
HBIN024193	Diosmin
HBIN021795	Cryptotanshinone
HBIN033476	Loganin
HBIN046248	Theanine
HBIN010033	4,5-Di-O-Caffeoylquinic Acid
HBIN039576	Phloretol
HBIN032545	Lactucopicrin
HBIN034359	Malvidin
HBIN030442	Isoarnebin 4
HBIN029720	Hydroxygenkwanin
HBIN008965	3-Methylquercetin
HBIN039698	P-Hydroxyphenethyl-Beta-D-Glucoside
HBIN042787	Saikosaponin A
HBIN021714	Crocin
HBIN016163	Anhydroicaritin
HBIN019759	Carnosol
HBIN017178	Astaxanthin
HBIN021561	Corylin
HBIN027510	Gentiopicroside
HBIN002244	1'-Acetoxychavicol Acetate
HBIN000434	11-hydroxy-1-isomangostin
HBIN000946	12-olide
HBIN001100	1,3,6-trihydroxy-8-(3-hydroxy-3-methyl-butyl)-7-methoxy-2-(3-methylbut-2-enyl)xanthone
HBIN001646	1,5-bis(4-hydroxy-3-methoxyphenyl)-1,4-pen-tadien-3-one
HBIN001991	17-beta-estradiol
HBIN003182	1's-1'-acetoxychavicol acetate
HBIN005288	2alpha-hydroxyl betulinic acid
HBIN005326	2-anilino-1,4-naphthoquinone
HBIN005521	2-deethoxy-2beta-methoxyphantomolin
HBIN005780	2-hydroxybenzoic acid
HBIN006234	2-octynal
HBIN007002	3-[2-[[3-(2-carboxyethyl)-4-methyl-5-[(e)-(4-methyl-5-oxo-3-vinyl-2-pyrrolylidene)methyl]-1h-pyrrol-2-yl]methyl]-4-methyl-5-[(z)-(3-methyl-5-oxo-4-vinyl-2-pyrrolylidene)methyl]-1h-pyrrol-3-yl]propanoic acid
HBIN007081	3,3',4',5,5',7-hexahydroxyflavone
HBIN007325	3,4-benzopyrene
HBIN007766	3,7,8-tri-o-methylellagic acid
HBIN007985	(3ar,4s,6r,6ar,9ar,9br)-4,6-dihydroxy-6,9-dimethyl-3-methylene-4,5,6a,7,9a,9b-hexahydro-3ah-azuleno[5,4-d]furan-2-one
HBIN009389	3-o-(trans-p-coumaroyl)-maslinicacid
HBIN009505	(3r,3ar,6s,7ar)-6-hydroxy-3,6-dimethyl-3a,4,7,7a-tetrahydro-3h-benzofuran-2,5-dione
HBIN010721	4-methylsulfinyl butyl isothiocyanate
HBIN010825	4-pregnene-17α,20β,21-triol-3,11-dione
HBIN011244	5,7,4'-trimethoxyflavone
HBIN011688	5'-hydroxyiso-muronulatol-2',5'-di-o-glucoside_qt
HBIN012768	(6r)-3,5,6-trihydroxy-2-isovaleryl-4,6-bis(3-methylbut-2-enyl)cyclohexa-2,4-dien-1-one
HBIN012931	7,4'-dimethoxy-5-hydroxyisoflavone
HBIN013165	(7e)-9-hydroxymegastigma-4,7-dien-3-on-9-o-beta-d-glucopyranoside_qt
HBIN013705	8-deoxylactucin
HBIN013708	8-desoxygartanin
HBIN014294	Acacetin
HBIN014388	Acetaldehyde
HBIN014399	Acetic acid
HBIN014411	Acetic acid glacial
HBIN014621	Acrylic acid
HBIN015105	Aldosterone
HBIN015200	Allicin
HBIN015368	Alpha-amyrin
HBIN015585	Alpha-lipoic acid
HBIN015637	Alpha-peltatin
HBIN015760	Alpinumisoflavone
HBIN016019	Andrographolide
HBIN016080	Anethole
HBIN016172	Anhydronotoptoloxide
HBIN016178	Aniline
HBIN016189	Anisodamine
HBIN016299	Anthricin
HBIN016571	Arachidonate
HBIN016572	Arachidonic acid
HBIN016869	Arnicolide a
HBIN016871	Arnicolide d
HBIN016960	Artemisinin
HBIN017009	Arundine
HBIN017343	Aucubin
HBIN017422	Azadirachtin a
HBIN017473	Cumambrin a
HBIN017893	Berberine
HBIN018175	Beta-lapachone
HBIN018187	Β-mangostin
HBIN018373	Betulic acid
HBIN018685	Blumenol a
HBIN018923	Brucine
HBIN018930	Brusatol
HBIN019083	Butein
HBIN019307	Caffeine
HBIN019340	Calaxin
HBIN019690	Capsaicin
HBIN020445	Chryseriol
HBIN020522	Chymopapain
HBIN020653	Cinnamaldehyde
HBIN020976	Citral
HBIN021199	Cochinchinone a
HBIN021260	Colchicine
HBIN021473	Corilagin
HBIN022577	Daidzein
HBIN023052	Dehydroleucodin
HBIN023078	Dehydro-saussurea lactone
HBIN023132	Delphinidin
HBIN023203	Delta-d
HBIN023226	Demethoxy-cochinchinone d
HBIN023390	Deoxypodophyllotoxin
HBIN023519	Dfv
HBIN023530	D-glucose
HBIN024164	Diosgenin
HBIN024830	Eclalbasaponins ⅰ
HBIN024957	(e)-isoeugenol
HBIN025006	Ellagic acid
HBIN025716	Erythrodiol
HBIN025875	Ethyl aldehyde
HBIN026067	Eugenol
HBIN026149	Eupatolide
HBIN026262	Evoden
HBIN026506	Fisetin
HBIN026550	Flavone
HBIN026557	Flavonoid glycoside
HBIN026662	Formononetin
HBIN026935	Fuscaxanthone c
HBIN027380	Gartanin
HBIN027611	Gibberellic acid
HBIN027684	Ginkgolide b
HBIN028191	Glycyrrhizin
HBIN028324	Goniothalamin
HBIN028349	Gossypin
HBIN028925	Helenalin
HBIN029056	Heparin
HBIN029342	Hexose
HBIN029480	Homobutein
HBIN029618	Humulone
HBIN029685	Hydroquinone
HBIN029828	Hypericin
HBIN030318	Irisolidone
HBIN030539	Isobutyryl shikonin
HBIN030728	Isoeugenol
HBIN030731	Isoevodiamine
HBIN030820	Isoincensole,acetate
HBIN031114	Isorhamnetin
HBIN031346	Isovitexin
HBIN031753	Kaempferol
HBIN031993	Kainic acid
HBIN032634	Lantadene a
HBIN032635	Lantadene b
HBIN032753	Lauric
HBIN032754	Lauric acid
HBIN032770	Lauryl stearate
HBIN033093	Licochalcone a
HBIN033169	Lignin
HBIN033339	Linolenic acid
HBIN033360	Lipoic acid
HBIN033440	L-menthone
HBIN033483	Loliolide
HBIN033703	Ludovicin a
HBIN033739	Lupan-3-one
HBIN033793	Lutein
HBIN034394	Mangiferin
HBIN034397	Mangostanin
HBIN034405	Mangostin
HBIN034558	Matrine
HBIN035353	Methyl palmitate
HBIN035413	Methylrocaglate
HBIN035630	Molephantinin
HBIN035635	Mollugin
HBIN036092	Myricetin
HBIN036366	Naringenin
HBIN036367	(+/-)naringenin
HBIN036905	Nicotine
HBIN037325	Nordihyolroguaiaretic acid
HBIN037506	Nsc 159627
HBIN038627	Paeonol
HBIN038877	Partheolide
HBIN039031	Pectolinarigenin
HBIN039602	Phorbol 12-myristate 13-acetate
HBIN039968	Pinitol
HBIN039969	(+)-pinitol
HBIN040205	Platycodin d
HBIN040358	Podophyllotoxin
HBIN040642	Praeruptorin a
HBIN040799	Progesterone
HBIN041131	Psoralidin
HBIN041332	Putrescine
HBIN042291	Rhubarb
HBIN042379	Rocaglamide
HBIN042380	Rocaglamide derivative 1
HBIN042381	Rocaglamide derivative 7
HBIN042382	Rocaglamide derivative 8
HBIN042467	Rottlerin
HBIN042670	Rutin
HBIN042802	Saikosaponin-d
HBIN042852	Salicylic acid
HBIN043066	Santamarin
HBIN043437	Scoparone
HBIN043445	Scopoletol
HBIN043546	Se
HBIN043723	Senkyunolide
HBIN043763	Seo-wenyujinacid b
HBIN043829	Sessilifoliamide b
HBIN044035	Silybin b
HBIN044040	Silymarin
HBIN044343	(-)-sophocarpine
HBIN045047	Suberosin
HBIN045135	Sulforathane
HBIN045506	Tanshinone iia
HBIN045672	Taxifolin
HBIN046351	Threo-austrobailignan-5
HBIN046713	Trans-anethole
HBIN046736	Trans-caryophyllene
HBIN046831	Trans-resveratrol
HBIN047242	Trochol
HBIN047275	Trypsin
HBIN047307	Tuberosine b
HBIN048047	Vitamin c
HBIN048048	Vitamin d
HBIN048300	Withaferin a
HBIN048307	Withanolide
HBIN048578	Yakuchinone a
HBIN048579	Yakuchinone b
HBIN048819	Zaluzain c
HBIN048820	Zaluzanin c
HBIN048821	Zaluzanin d
HBIN049035	Z-ligustilide
