# Supplementary material for: Cardamonin ameliorates neuroinflammation in Parkinson’s disease by regulating NF-κB signaling
Source: Hereditas. 2026 Mar 9;163:51. doi: 10.1186/s41065-026-00660-3 (PMC13085287; doi:10.1186/s41065-026-00660-3)
Supplement: Supplementary file 1 — Supplementary Material 1: Supplementary Figure 1. Merging and de-batching of three PD-related GEO datasets A. Density distribution comparison before (up) and after (down) batch removal. B. UMAP distribution comparison before (up) and after (down) batch removal. C. Comparison of data distribution before (up) and after (down) batch effect removal. Supplementary Figure 2. Identification and enrichment analysis of downstream targets of CD. A. The Venn diagram of CD targets in TargetNet, SymMap, SwissTargetPrediction, HERB 2.0 and ITCM databases. B. Cytoscope 3.9.1 software was used to construct the network diagram of CD and the targets. The green rhombus nodes represent CD, and the purple oval nodes represent the targets. C. The bar chart shows the top 10 results of the three items of biological process, cellular component and molecular function in the GO enrichment analysis. D. The bubble chart shows the top 20 items of the KEGG enrichment analysis results. Supplementary Table 1. The functional enrichment analysis results of the 31 genes in the intersection of DEGs in PD and IRGs. Supplementary Table 2. Targets of RELA predicted TRRUST, hTFtarget, ENCODE, JASPAR and MotifMap databases. Supplementary Table 3. The functional enrichment analysis results of RELA targets. Supplementary Table 4. The ingredients of ITCM and HERB 2.0 databases. Supplementary Table 5. Prediction of drug-likeness and ADMET properties of the potential drugs. Supplementary Table 6. The targets of Cardamonin in TargetNet, SymMap, SwissTargetPrediction, HERB 2.0 and ITCM databases. Supplementary Table 7. The functional enrichment analysis results of 104 targets of CD. [file 41065_2026_660_MOESM1_ESM.zip › Supplementary Table 5 Prediction of drug-likeness and ADMET properties of the potential drugs.xlsx]

## Sheet: Sheet1
Table 1 Prediction of Drug-likeness and ADMET Properties of ingredients
Ingredient id	Ingredient name	PubChem id	OB(%)	drug-likeness	MolWt(g/mol)	NumHDonors	NumHAcceptors	MolLogP	NumRotatableBonds	BBB	Molecular Formula	Canonical SMILES	Affinity (kcal/mol)
HBIN016960	Artemisinin	68827	49.88	0.504	282.336	0	5	2.395	0	0.49	C15H22O5	CC1CCC2C(C(=O)OC3C24C1CCC(O3)(OO4)C)C	-6.8
HBIN019722	Cardamonin	641785	68.96	0.662	270.284	2	4	3.003	4	0.05	C16H14O4	COC1=CC(=CC(=C1C(=O)C=CC2=CC=CC=C2)O)O	-6.9
HBIN021795	Cryptotanshinone	160254	52.34	0.689	296.366	0	3	3.443	0	0.51	C19H20O3	CC1COC2=C1C(=O)C(=O)C3=C2C=CC4=C3CCCC4(C)C	-6.7
HBIN023390	Deoxypodophyllotoxin	345501	37.75	0.733	398.411	0	7	2.918	4	0.33	C22H22O7	COC1=CC(=CC(=C1OC)OC)C2C3C(CC4=CC5=C(C=C24)OCO5)COC3=O	-5.9
HBIN026264	Evodiamine	442088	86.02	0.692	303.365	1	2	3.315	0	0.85	C19H17N3O	CN1C2C3=C(CCN2C(=O)C4=CC=CC=C41)C5=CC=CC=C5N3	-7.6
HBIN034558	Matrine	91466	63.77	0.653	248.37	0	2	1.872	0	1.52	C15H24N2O	C1CC2C3CCCN4C3C(CCC4)CN2C(=O)C1	-5.1
HBIN045506	Tanshinone iia	164676	49.89	0.682	294.35	0	3	4.248	0	0.7	C19H18O3	CC1=COC2=C1C(=O)C(=O)C3=C2C=CC4=C3CCCC4(C)C	-6.5
HBIN046351	Threo-austrobailignan-5	102445802	49.49	0.883	326.392	2	4	4.3	3	0.42	C20H22O4	CC1C(C2=CC(=C(C=C2C=C1C)OC)O)C3=CC(=C(C=C3)O)OC	-6.6
Note:
OB	Oral Bioavailability
MolWt	The average molecular weight
NumHDonors	Number of Hydrogen Bond Donors
NumHAcceptors	Number of Hydrogen Bond Acceptors
MolLogP	Wildman-Crippen LogP value
NumRotatableBonds	Number of Rotatable Bonds
BBB	Blood-Brain Barrier
