# Supplementary material for: Cardamonin ameliorates neuroinflammation in Parkinson’s disease by regulating NF-κB signaling
Source: Hereditas. 2026 Mar 9;163:51. doi: 10.1186/s41065-026-00660-3 (PMC13085287; doi:10.1186/s41065-026-00660-3)
Supplement: Supplementary file 1 — Supplementary Material 1: Supplementary Figure 1. Merging and de-batching of three PD-related GEO datasets A. Density distribution comparison before (up) and after (down) batch removal. B. UMAP distribution comparison before (up) and after (down) batch removal. C. Comparison of data distribution before (up) and after (down) batch effect removal. Supplementary Figure 2. Identification and enrichment analysis of downstream targets of CD. A. The Venn diagram of CD targets in TargetNet, SymMap, SwissTargetPrediction, HERB 2.0 and ITCM databases. B. Cytoscope 3.9.1 software was used to construct the network diagram of CD and the targets. The green rhombus nodes represent CD, and the purple oval nodes represent the targets. C. The bar chart shows the top 10 results of the three items of biological process, cellular component and molecular function in the GO enrichment analysis. D. The bubble chart shows the top 20 items of the KEGG enrichment analysis results. Supplementary Table 1. The functional enrichment analysis results of the 31 genes in the intersection of DEGs in PD and IRGs. Supplementary Table 2. Targets of RELA predicted TRRUST, hTFtarget, ENCODE, JASPAR and MotifMap databases. Supplementary Table 3. The functional enrichment analysis results of RELA targets. Supplementary Table 4. The ingredients of ITCM and HERB 2.0 databases. Supplementary Table 5. Prediction of drug-likeness and ADMET properties of the potential drugs. Supplementary Table 6. The targets of Cardamonin in TargetNet, SymMap, SwissTargetPrediction, HERB 2.0 and ITCM databases. Supplementary Table 7. The functional enrichment analysis results of 104 targets of CD. [file 41065_2026_660_MOESM1_ESM.zip › Supplementary Table 6 The targets of Cardamonin in TargetNet, SymMap, SwissTargetPrediction, HERB 2.0 and ITCM databases.xlsx]

## Sheet: Sheet1
TargetNet	SymMap v2	SwissTargetPrediction	HERB2.0	ITCM
AKT1	ADRB2	KCNA3	ADRB2	MAPK14
CRHR1	AKR1B1	AKR1B1	AKT1	NOS2
SRD5A2	AKT1	ABCG2	AKR1B1	CA2
PTGER1	AR	PDPK1	AR	PTGS2
HDAC8	CA2	APP	CA2	PRKACA
PTPRC	CALM3	ALOX5	CALM3	AKR1B1
ESR1	CASP3	CHRNA7	CASP3	PKIA
MME	CCNA2	NOS2	CCNA2	PPARG
SCN5A	CDK2	PTGS2	CDK2	MAOB
PTPN1	ESR1	ABCB1	CHEK1	PTGS1
ABCB1	ESR2	F3	MAPK14	CCNA2
HCRTR2	GSK3B	TUBB1	CTNNB1	RXRA
PTK2	HBA1	EGFR	DPEP1	DPP4
PTPN22	MAOB	ALDH2	DPP4	CHEK1
CYP1A2	NOS2	BACE1	ESR1	ADRB2
CCR3	PDE3A	CYP19A1	ESR2	RELA
CTSB	PIM1	MAOB	MTOR	SLC6A4
PTGDR2	PPARG	SLC22A12	GNAS	AR
P2RY12	PRSS1	TLR9	GSK3B	GSK3B
WEE1	PTGS1	MAOA	HBA1	AKT1
TMIGD3	PTGS2	TERT	KCNA3	HSP90AA1
ADORA3	RELA	PDE5A	SMAD3	PDE3A
PTAFR	RXRA	PTGS1	MAOB	CALM3
ADRA1D	SLC6A4	MCL1	MAPT	CDK2
GRM2	VEGFA	ODC1	KMT2A	PRSS1
STS	CCK	FLT3	NOS2	CALM1
THRA	RPS6KB1	ESR2	PDE3A	ESR1
RARB	SNAI1	HSP90B1	PIM1	F2
ACACA	CHEK1	HSPA1A	PPARG	HBA1
THRB	DPEP1	PDE4D	PKIA	ESR2
AR	DPP4	PPARG	PRSS1
RARA	KCNA3	CXCR4	PTGS1
AKR1B1	MAPK14	HSPA8	PTGS2
VCAM1	PKIA	GCGR	PTH1R
SIRT1		HSD17B2	RELA
TNK2		HSD17B1	RPS6KB1
SCD		GPR84	RXRA
MLNR		ALPL	SLC6A4
ACACB		PTPN1	SNAI1
PDE2A		MMP9	STAT3
ALK		MMP1	VEGFA
MC1R		MMP8	TNFRSF10B
ITGB5		BCHE	TRPA1
MMP2		CCR4	KDM4A
HSD11B2		CXCR2	RAPGEF3
NPY1R		PDE10A	POLI
ADRA2B		MAPKAPK2	BAZ2B
ADRA1B		MAPKAPK5	GMNN
HRH1		ALOX12	TDP1
LTB4R		ALK	APOBEC3G
ALOX5		THRA	NPSR1
TACR2		THRB	ATXN2
S1PR1		PRKAA1	NLRP3
MCL1		CTSL	IL1B
CHRFAM7A		NOX4	NFKB1
PRKCE		HDAC1	NQO1
HCAR2		ELANE	LY96
CHRNA7		GPR35	HIF1A
IMPDH2		CXCR1	SLC5A1
AGTR2		EGLN1	COX2
CYP11B2		ALOX15	TLR4
MTNR1B		ESR1	MAPK3
BMP1		KIT	GABPA
HMGCR		HSP90AB1	TNFSF10
HTR3A		KCNMA1	HMOX1
PGR		STS	MMP9
DUSP3		TNNC1	TLR3
ADAM10		SNCA	MRC1
PIM2		PRKCA	NFKBIA
GHSR		PRKCB	DDIT3
METAP2		PRKCE	CD163
FDFT1		HRH3	BAX
LTA4H		GRK6	MAPK1
ADORA1		IGFBP3	PIK3CA
SLC5A2		PTGER4	NFE2L2
CTSS		PTGER2	IL6
LRRK2		PTGER3	TNF
CNR2		ACHE	JAK2
AVPR1A		KDM4E	AGER
PRKCQ		XDH	BCL2
JAK1		NTRK2
CXCR2		CCNB3
CXCR1		CDK6
MC3R		PTPN11
HRH2		CBR1
ACE		FLT1
RAF1		FLT4
PLAT		PDGFRA
PTGIR		AURKC
MAP2K1		AURKA
JAK3		FEN1
RELA		AKR1C3
CLK1		EDNRA
ERBB2		AVPR2
CDK4		IDH1
NTRK1		MAPT
EPHB4		HDAC3
ITGB3		HDAC6
PDE7A		PTK2
PTPN2		PLK1
CCR4		TNNT2
BACE1		TNNI3
KCNH2		CDK1
CDK5		CCNB1
RARG		CCNB2
CACNA1G
FGFR1
OPRK1
OPRL1
NPY5R
OPRD1
PDGFRB
SIRT2
MC5R
DRD5
DRD4
CCNA1
PTGFR
PREP
NPBWR1
TGM2
SOAT1
MTOR
AKT3
CYP19A1
IGF1R
PTGS2
CA5A
ICMT
KCNA5
ICAM1
GRB2
PIK3CG
DHODH
DHFR
PDGFRA
RXRB
SYK
ADRB1
ZAP70
ESR2
MET
CTSL
PPARD
MAPKAPK2
MPL
EPHX2
BTK
HTR4
TGFBR1
TNF
TRPV1
AVPR2
APP
MAOB
TACR1
MCHR1
CTSG
BACE2
EDNRA
PTGDR
TACR3
F2R
HTR1F
CHRM5
ADRA2A
HCRTR1
PSEN2
ADORA2A
ADORA2B
CASR
SSTR4
CASP8
P2RY6
CA12
ROCK1
TEK
CDK5R1
CDK2
FNTB
CYP17A1
CA14
PRSS2
NOS3
NOS1
PRSS1
MAOA
HTR1D
HTR1B
HTR2A
HCK
MAPK11
TYK2
SLC9A1
PTGER4
ITK
EGFR
RXRA
CSF1R
CTSD
DRD1
DRD2
F7
PLA2G2A
P2RY1
KDR
EDNRB
GCK
CYP3A4
APOBEC3G
PTGS1
NOS2
KIF11
JAK2
CA9
OXTR
BDKRB2
S1PR3
AGTR1
ECE1
XIAP
ITGB1
MIF
PYGL
PLK1
MAPK9
PGGT1B
NR1H3
MAPK8
PLA2G1B
FOLH1
NR3C2
RPS6KB1
PLG
ALOX15
F10
PLAU
CTDSP1
HTR1E
SRC
MAP3K8
S1PR5
ITGAL
AVPR1B
KCNA3
PLIN5
CXCR3
GSK3B
GSK3A
AHR
CES1
PLD2
MTNR1A
APOBEC3A
GPR119
HDAC3
LIPE
CYSLTR1
FLT4
PIM3
CALCRL
CHRM2
CHRM4
ACHE
MC4R
MAPK10
BRS3
CCR1
PNP
PTGER3
PTGER2
SSTR5
REN
DPP4
SLC5A1
PTGES
ADRA1A
ADAM17
PDPK1
CACNA1B
SSTR3
CYP2C19
MMP3
DRD3
HTR5A
NR2E3
NR3C1
SIGMAR1
DYRK1A
HTR7
SLC6A3
ALOX5AP
GCGR
CCNE2
SLC6A2
CHEK2
P2RY2
PAK4
HNF4A
HDAC4
SRD5A1
NR1H4
DPP8
S1PR2
CASP9
CASP7
CASP6
CCR5
HSD11B1
CCR8
HTR1A
PDE4B
SLC6A4
TAAR1
ANPEP
PRKCG
LYN
RET
CACNA1H
SELE
KISS1R
CES2
MMP9
BCL2A1
TOP1
CASP1
CXCR4
MAPK1
PDE3A
CDK1
HSP90AB1
HTR2C
CLK4
ABCG2
FLT3
ADRB3
CA2
MLYCD
ATP4A
SLC6A9
FAAH
CA1
TBXA2R
RORA
GPBAR1
ITGA2B
CA7
CYP2D6
NPY2R
AXL
NR2F2
BDKRB1
CCKAR
CCKBR
PTPN7
SSTR2
CYP11B1
SSTR1
GPR35
FDPS
PRCP
HDAC1
LCK
CDK9
CSNK2A1
AKT2
MMP12
TBXAS1
EGLN1
F3
HSD17B1
APH1B
CHRM3
GRIA2
ADRA2C
MMP1
BCL2
ADK
HSP90AA1
CDC7
MGLL
PLIN1
CHRM1
PRKCD
CDC42
ITGA4
FFAR1
TPSAB1
RPS6KA3
RIPK2
IKBKB
ROCK2
SCN9A
PSENEN
PNMT
CYP2C9
OPRM1
CA13
DPP9
ELANE
HRH4
FLT1
HDAC2
MTTP
IRAK4
SERPINE1
APH1A
NCSTN
PPARG
PIK3CB
PIK3CA
MMP13
MMP8
AKR1C3
NTSR1
PDE4D
GRM4
F2
CMA1
TERT
GALR3
PDE10A
HTR6
CTSK
SLC29A1
CHRNA4
HDAC6
CDK7
DPP7
RAC1
RXRG
MDM2
PRKCB
CDC25B
PIM1
CA5B
PLA2G7
DNMT1
ITGAV
TPSB2
AURKA
FKBP1A
CCR2
P2RX7
PARP1
CAPN1
PIK3CD
CA4
PDE4A
MAPK14
TYRO3
GNRHR
CETP
CA6
GRIN2B
BCL2L1
MMP7
PPARA
ABL1
ALPL
TYMS
HRH3
S1PR4
DGAT1
SMO
PSEN1
TLR9
FURIN
BRAF
UTS2R
FYN
CASP3
CNR1
HSD17B2
HSD17B3
