# Supplementary material for: Cardamonin ameliorates neuroinflammation in Parkinson’s disease by regulating NF-κB signaling
Source: Hereditas. 2026 Mar 9;163:51. doi: 10.1186/s41065-026-00660-3 (PMC13085287; doi:10.1186/s41065-026-00660-3)
Supplement: Supplementary file 1 — Supplementary Material 1: Supplementary Figure 1. Merging and de-batching of three PD-related GEO datasets A. Density distribution comparison before (up) and after (down) batch removal. B. UMAP distribution comparison before (up) and after (down) batch removal. C. Comparison of data distribution before (up) and after (down) batch effect removal. Supplementary Figure 2. Identification and enrichment analysis of downstream targets of CD. A. The Venn diagram of CD targets in TargetNet, SymMap, SwissTargetPrediction, HERB 2.0 and ITCM databases. B. Cytoscope 3.9.1 software was used to construct the network diagram of CD and the targets. The green rhombus nodes represent CD, and the purple oval nodes represent the targets. C. The bar chart shows the top 10 results of the three items of biological process, cellular component and molecular function in the GO enrichment analysis. D. The bubble chart shows the top 20 items of the KEGG enrichment analysis results. Supplementary Table 1. The functional enrichment analysis results of the 31 genes in the intersection of DEGs in PD and IRGs. Supplementary Table 2. Targets of RELA predicted TRRUST, hTFtarget, ENCODE, JASPAR and MotifMap databases. Supplementary Table 3. The functional enrichment analysis results of RELA targets. Supplementary Table 4. The ingredients of ITCM and HERB 2.0 databases. Supplementary Table 5. Prediction of drug-likeness and ADMET properties of the potential drugs. Supplementary Table 6. The targets of Cardamonin in TargetNet, SymMap, SwissTargetPrediction, HERB 2.0 and ITCM databases. Supplementary Table 7. The functional enrichment analysis results of 104 targets of CD. [file 41065_2026_660_MOESM1_ESM.zip › Supplementary Table 7 The functional enrichment analysis results of 104 targets of CD.xlsx]

## Sheet: GO BP
Category	Term	Genes	Count	List Total	Pop Hits	Pop Total	P-Value	Benjamini	Fold Enrichment	Bonferroni	FDR	Fisher Exact
GOTERM_BP_DIRECT	negative regulation of apoptotic process	0.2212	23	104	515	19478	2.6e-14	5.34e-11	8.36	5.34e-11	4.86e-11	2.95e-15
GOTERM_BP_DIRECT	epidermal growth factor receptor signaling pathway	0.1154	12	104	103	19478	6.97e-12	6.12e-09	21.82	1.43e-08	5.57e-09	2.86e-13
GOTERM_BP_DIRECT	peptidyl-serine phosphorylation	0.1058	11	104	77	19478	8.95e-12	6.12e-09	26.76	1.84e-08	5.57e-09	2.92e-13
GOTERM_BP_DIRECT	insulin-like growth factor receptor signaling pathway	0.1058	11	104	81	19478	1.51e-11	7.73e-09	25.43	3.09e-08	7.03e-09	5.2e-13
GOTERM_BP_DIRECT	insulin receptor signaling pathway	0.1154	12	104	118	19478	3.13e-11	1.29e-08	19.05	6.44e-08	1.17e-08	1.49e-12
GOTERM_BP_DIRECT	positive regulation of phosphatidylinositol 3-kinase/protein kinase B signal transduction	0.1346	14	104	204	19478	5.82e-11	1.99e-08	12.85	1.2e-07	1.81e-08	4.24e-12
GOTERM_BP_DIRECT	protein autophosphorylation	0.1154	12	104	137	19478	1.6e-10	4.69e-08	16.4	3.28e-07	4.26e-08	8.96e-12
GOTERM_BP_DIRECT	positive regulation of cell population proliferation	0.1827	19	104	512	19478	1.86e-10	4.77e-08	6.95	3.82e-07	4.34e-08	2.58e-11
GOTERM_BP_DIRECT	G2/M transition of mitotic cell cycle	0.0865	9	104	52	19478	2.88e-10	6.57e-08	32.42	5.92e-07	5.97e-08	7.54e-12
GOTERM_BP_DIRECT	positive regulation of MAPK cascade	0.125	13	104	204	19478	8.36e-10	1.72e-07	11.94	1.72e-06	1.56e-07	6.59e-11
GOTERM_BP_DIRECT	response to xenobiotic stimulus	0.1346	14	104	255	19478	9.2e-10	1.72e-07	10.28	1.89e-06	1.56e-07	8.48e-11
GOTERM_BP_DIRECT	positive regulation of protein phosphorylation	0.1058	11	104	126	19478	1.27e-09	2.17e-07	16.35	2.61e-06	1.97e-07	7.15e-11
GOTERM_BP_DIRECT	positive regulation of cytosolic calcium ion concentration	0.1058	11	104	143	19478	4.37e-09	6.9e-07	14.41	8.98e-06	6.27e-07	2.82e-10
GOTERM_BP_DIRECT	positive regulation of nitric oxide biosynthetic process	0.0769	8	104	47	19478	4.97e-09	7.3e-07	31.88	1.02e-05	6.63e-07	1.33e-10
GOTERM_BP_DIRECT	negative regulation of gene expression	0.1346	14	104	310	19478	9.71e-09	1.33e-06	8.46	2e-05	1.21e-06	1.1e-09
GOTERM_BP_DIRECT	positive regulation of smooth muscle cell proliferation	0.0769	8	104	54	19478	1.36e-08	1.74e-06	27.75	2.79e-05	1.59e-06	4.27e-10
GOTERM_BP_DIRECT	vascular endothelial growth factor signaling pathway	0.0769	8	104	62	19478	3.64e-08	4.4e-06	24.17	7.49e-05	4e-06	1.34e-09
GOTERM_BP_DIRECT	positive regulation of gene expression	0.1538	16	104	489	19478	4.31e-08	4.92e-06	6.13	8.86e-05	4.47e-06	6.8e-09
GOTERM_BP_DIRECT	cellular response to hypoxia	0.0962	10	104	141	19478	5.95e-08	6.43e-06	13.28	0.000122	5.85e-06	4.19e-09
GOTERM_BP_DIRECT	inflammatory response	0.1442	15	104	432	19478	6.45e-08	6.62e-06	6.5	0.000133	6.02e-06	9.56e-09
GOTERM_BP_DIRECT	regulation of cell population proliferation	0.0962	10	104	157	19478	1.5e-07	1.47e-05	11.93	0.000308	1.33e-05	1.18e-08
GOTERM_BP_DIRECT	protein phosphorylation	0.1154	12	104	282	19478	2.96e-07	2.76e-05	7.97	0.000608	2.51e-05	3.55e-08
GOTERM_BP_DIRECT	ephrin receptor signaling pathway	0.0769	8	104	85	19478	3.31e-07	2.88e-05	17.63	0.00068	2.62e-05	1.72e-08
GOTERM_BP_DIRECT	apoptotic process	0.1635	17	104	656	19478	3.37e-07	2.88e-05	4.85	0.000692	2.62e-05	6.73e-08
GOTERM_BP_DIRECT	platelet-derived growth factor receptor-beta signaling pathway	0.0673	7	104	54	19478	3.97e-07	3.26e-05	24.28	0.000815	2.96e-05	1.45e-08
GOTERM_BP_DIRECT	response to hypoxia	0.0962	10	104	178	19478	4.36e-07	3.44e-05	10.52	0.000895	3.13e-05	3.92e-08
GOTERM_BP_DIRECT	negative regulation of miRNA transcription	0.0577	6	104	30	19478	4.81e-07	3.66e-05	37.46	0.000988	3.33e-05	1.07e-08
GOTERM_BP_DIRECT	vascular endothelial growth factor receptor signaling pathway	0.0577	6	104	31	19478	5.71e-07	4.19e-05	36.25	0.00117	3.81e-05	1.32e-08
GOTERM_BP_DIRECT	response to lipopolysaccharide	0.0865	9	104	140	19478	7.8e-07	5.42e-05	12.04	0.0016	4.92e-05	6.09e-08
GOTERM_BP_DIRECT	cellular response to vascular endothelial growth factor stimulus	0.0577	6	104	33	19478	7.91e-07	5.42e-05	34.05	0.00162	4.92e-05	1.97e-08
GOTERM_BP_DIRECT	positive regulation of cold-induced thermogenesis	0.0769	8	104	101	19478	1.08e-06	7.14e-05	14.83	0.00221	6.49e-05	6.74e-08
GOTERM_BP_DIRECT	learning or memory	0.0673	7	104	67	19478	1.45e-06	9.31e-05	19.57	0.00298	8.46e-05	6.74e-08
GOTERM_BP_DIRECT	peptidyl-threonine phosphorylation	0.0577	6	104	40	19478	2.13e-06	0.000129	28.09	0.00437	0.000117	6.64e-08
GOTERM_BP_DIRECT	cellular response to prostaglandin E stimulus	0.0481	5	104	18	19478	2.13e-06	0.000129	52.02	0.00437	0.000117	3.19e-08
GOTERM_BP_DIRECT	positive regulation of cell migration	0.1058	11	104	288	19478	3e-06	0.000175	7.15	0.00615	0.000159	4.03e-07
GOTERM_BP_DIRECT	positive regulation of protein import into nucleus	0.0577	6	104	43	19478	3.08e-06	0.000175	26.13	0.0063	0.000159	1.04e-07
GOTERM_BP_DIRECT	chromatin remodeling	0.1538	16	104	686	19478	3.15e-06	0.000175	4.37	0.00645	0.000159	6.99e-07
GOTERM_BP_DIRECT	peptidyl-tyrosine phosphorylation	0.0577	6	104	45	19478	3.87e-06	0.000209	24.97	0.00793	0.00019	1.38e-07
GOTERM_BP_DIRECT	vascular endothelial growth factor receptor-1 signaling pathway	0.0577	6	104	49	19478	5.94e-06	0.000313	22.93	0.0121	0.000285	2.33e-07
GOTERM_BP_DIRECT	platelet-derived growth factor receptor-alpha signaling pathway	0.0577	6	104	50	19478	6.58e-06	0.000338	22.47	0.0134	0.000307	2.63e-07
GOTERM_BP_DIRECT	Kit signaling pathway	0.0577	6	104	51	19478	7.26e-06	0.000355	22.03	0.0148	0.000323	2.97e-07
GOTERM_BP_DIRECT	macrophage colony-stimulating factor signaling pathway	0.0577	6	104	51	19478	7.26e-06	0.000355	22.03	0.0148	0.000323	2.97e-07
GOTERM_BP_DIRECT	brain-derived neurotrophic factor receptor signaling pathway	0.0577	6	104	54	19478	9.65e-06	0.000461	20.81	0.0196	0.000419	4.2e-07
GOTERM_BP_DIRECT	negative regulation of transcription by RNA polymerase II	0.1731	18	104	958	19478	1.06e-05	0.000495	3.52	0.0216	0.00045	2.93e-06
GOTERM_BP_DIRECT	hepatocyte growth factor receptor signaling pathway	0.0577	6	104	56	19478	1.16e-05	0.000528	20.07	0.0235	0.00048	5.24e-07
GOTERM_BP_DIRECT	cell migration	0.0962	10	104	271	19478	1.37e-05	0.000601	6.91	0.0278	0.000546	1.9e-06
GOTERM_BP_DIRECT	collagen-activated tyrosine kinase receptor signaling pathway	0.0577	6	104	58	19478	1.38e-05	0.000601	19.37	0.0279	0.000546	6.47e-07
GOTERM_BP_DIRECT	microglial cell activation	0.0481	5	104	29	19478	1.58e-05	0.000674	32.29	0.032	0.000612	4.22e-07
GOTERM_BP_DIRECT	positive regulation of transcription by RNA polymerase II	0.1923	20	104	1205	19478	1.61e-05	0.000674	3.11	0.0325	0.000612	5.03e-06
GOTERM_BP_DIRECT	positive regulation of miRNA transcription	0.0577	6	104	61	19478	1.76e-05	0.000724	18.42	0.0356	0.000658	8.77e-07
GOTERM_BP_DIRECT	positive regulation of angiogenesis	0.0769	8	104	161	19478	2.36e-05	0.000949	9.31	0.0473	0.000863	2.41e-06
GOTERM_BP_DIRECT	positive regulation of interleukin-8 production	0.0577	6	104	65	19478	2.41e-05	0.000951	17.29	0.0483	0.000864	1.28e-06
GOTERM_BP_DIRECT	positive regulation of neuron apoptotic process	0.0577	6	104	66	19478	2.59e-05	0.00101	17.03	0.0519	0.000914	1.4e-06
GOTERM_BP_DIRECT	calcium-mediated signaling	0.0673	7	104	115	19478	3.33e-05	0.00127	11.4	0.0662	0.00115	2.76e-06
GOTERM_BP_DIRECT	lipopolysaccharide-mediated signaling pathway	0.0481	5	104	36	19478	3.81e-05	0.00142	26.01	0.0754	0.00129	1.3e-06
GOTERM_BP_DIRECT	negative regulation of extrinsic apoptotic signaling pathway in absence of ligand	0.0481	5	104	37	19478	4.26e-05	0.00153	25.31	0.0838	0.00139	1.5e-06
GOTERM_BP_DIRECT	placenta development	0.0481	5	104	37	19478	4.26e-05	0.00153	25.31	0.0838	0.00139	1.5e-06
GOTERM_BP_DIRECT	signal transduction	0.1923	20	104	1308	19478	4.96e-05	0.00176	2.86	0.0969	0.0016	1.68e-05
GOTERM_BP_DIRECT	regulation of cellular response to heat	0.0385	4	104	15	19478	6.24e-05	0.00217	49.94	0.12	0.00197	1e-06
GOTERM_BP_DIRECT	cellular response to lipopolysaccharide	0.0769	8	104	192	19478	7.23e-05	0.00248	7.8	0.138	0.00225	8.85e-06
GOTERM_BP_DIRECT	T cell costimulation	0.0481	5	104	43	19478	7.77e-05	0.00262	21.78	0.148	0.00238	3.23e-06
GOTERM_BP_DIRECT	positive regulation of thyroid hormone receptor signaling pathway	0.0288	3	104	3	19478	8.28e-05	0.00274	187.29	0.156	0.00249	1.48e-07
GOTERM_BP_DIRECT	cellular response to nitric oxide	0.0385	4	104	17	19478	9.25e-05	0.00298	44.07	0.173	0.00271	1.73e-06
GOTERM_BP_DIRECT	positive regulation of peptidyl-serine phosphorylation	0.0481	5	104	45	19478	9.3e-05	0.00298	20.81	0.174	0.00271	4.06e-06
GOTERM_BP_DIRECT	extracellular matrix disassembly	0.0481	5	104	47	19478	0.00011	0.00334	19.92	0.203	0.00304	5.06e-06
GOTERM_BP_DIRECT	response to cytokine	0.0481	5	104	47	19478	0.00011	0.00334	19.92	0.203	0.00304	5.06e-06
GOTERM_BP_DIRECT	cellular response to amyloid-beta	0.0481	5	104	47	19478	0.00011	0.00334	19.92	0.203	0.00304	5.06e-06
GOTERM_BP_DIRECT	astrocyte activation	0.0385	4	104	18	19478	0.000111	0.00334	41.62	0.203	0.00304	2.22e-06
GOTERM_BP_DIRECT	positive regulation of ERK1 and ERK2 cascade	0.0769	8	104	207	19478	0.000116	0.00344	7.24	0.212	0.00313	1.53e-05
GOTERM_BP_DIRECT	negative regulation of anoikis	0.0385	4	104	19	19478	0.000131	0.00384	39.43	0.236	0.00349	2.79e-06
GOTERM_BP_DIRECT	response to glucocorticoid	0.0481	5	104	50	19478	0.000141	0.00404	18.73	0.251	0.00368	6.9e-06
GOTERM_BP_DIRECT	cellular response to insulin stimulus	0.0577	6	104	94	19478	0.000142	0.00404	11.95	0.253	0.00368	1.12e-05
GOTERM_BP_DIRECT	retinoic acid receptor signaling pathway	0.0385	4	104	21	19478	0.000178	0.00488	35.67	0.307	0.00444	4.28e-06
GOTERM_BP_DIRECT	positive regulation of peptidyl-threonine phosphorylation	0.0385	4	104	21	19478	0.000178	0.00488	35.67	0.307	0.00444	4.28e-06
GOTERM_BP_DIRECT	positive regulation of superoxide anion generation	0.0385	4	104	21	19478	0.000178	0.00488	35.67	0.307	0.00444	4.28e-06
GOTERM_BP_DIRECT	regulation of inflammatory response	0.0577	6	104	101	19478	0.000199	0.00535	11.13	0.335	0.00486	1.68e-05
GOTERM_BP_DIRECT	regulation of protein stability	0.0673	7	104	159	19478	0.0002	0.00535	8.25	0.338	0.00486	2.32e-05
GOTERM_BP_DIRECT	fibroblast growth factor receptor signaling pathway	0.0577	6	104	102	19478	0.000208	0.00548	11.02	0.348	0.00498	1.78e-05
GOTERM_BP_DIRECT	cellular response to heat	0.0481	5	104	56	19478	0.000219	0.0057	16.72	0.363	0.00518	1.21e-05
GOTERM_BP_DIRECT	positive regulation of amyloid-beta formation	0.0385	4	104	23	19478	0.000235	0.00605	32.57	0.384	0.0055	6.28e-06
GOTERM_BP_DIRECT	positive regulation of protein localization to plasma membrane	0.0481	5	104	58	19478	0.000251	0.00637	16.15	0.403	0.00579	1.44e-05
GOTERM_BP_DIRECT	DNA damage response	0.0865	9	104	313	19478	0.000258	0.00645	5.39	0.411	0.00587	4.6e-05
GOTERM_BP_DIRECT	negative regulation of intrinsic apoptotic signaling pathway	0.0385	4	104	24	19478	0.000268	0.00663	31.21	0.424	0.00603	7.51e-06
GOTERM_BP_DIRECT	positive regulation of fever generation	0.0288	3	104	5	19478	0.000274	0.0067	112.37	0.431	0.00609	1.47e-06
GOTERM_BP_DIRECT	cell surface receptor protein tyrosine kinase signaling pathway	0.0577	6	104	110	19478	0.000296	0.00714	10.22	0.455	0.00649	2.74e-05
GOTERM_BP_DIRECT	positive regulation of protein metabolic process	0.0385	4	104	26	19478	0.000342	0.00816	28.81	0.505	0.00742	1.05e-05
GOTERM_BP_DIRECT	response to ethanol	0.0577	6	104	114	19478	0.000349	0.00823	9.86	0.512	0.00748	3.35e-05
GOTERM_BP_DIRECT	G protein-coupled receptor signaling pathway	0.1442	15	104	927	19478	0.000369	0.00861	3.03	0.532	0.00783	0.000118
GOTERM_BP_DIRECT	positive regulation of DNA-templated transcription	0.125	13	104	714	19478	0.000388	0.00896	3.41	0.55	0.00814	0.00011
GOTERM_BP_DIRECT	proteolysis	0.1154	12	104	615	19478	0.000409	0.00925	3.65	0.569	0.00841	0.000108
GOTERM_BP_DIRECT	testosterone biosynthetic process	0.0288	3	104	6	19478	0.00041	0.00925	93.64	0.569	0.00841	2.92e-06
GOTERM_BP_DIRECT	regulation of circadian rhythm	0.0481	5	104	67	19478	0.000438	0.00977	13.98	0.593	0.00888	2.92e-05
GOTERM_BP_DIRECT	nuclear receptor-mediated steroid hormone signaling pathway	0.0385	4	104	29	19478	0.000475	0.0104	25.83	0.623	0.00943	1.64e-05
GOTERM_BP_DIRECT	positive regulation of oligodendrocyte differentiation	0.0385	4	104	29	19478	0.000475	0.0104	25.83	0.623	0.00943	1.64e-05
GOTERM_BP_DIRECT	circadian rhythm	0.0481	5	104	71	19478	0.000546	0.0118	13.19	0.674	0.0107	3.88e-05
GOTERM_BP_DIRECT	response to tumor necrosis factor	0.0385	4	104	31	19478	0.00058	0.0121	24.17	0.696	0.011	2.16e-05
GOTERM_BP_DIRECT	liver regeneration	0.0385	4	104	31	19478	0.00058	0.0121	24.17	0.696	0.011	2.16e-05
GOTERM_BP_DIRECT	response to cold	0.0385	4	104	31	19478	0.00058	0.0121	24.17	0.696	0.011	2.16e-05
GOTERM_BP_DIRECT	chemotaxis	0.0577	6	104	129	19478	0.000614	0.0127	8.71	0.717	0.0116	6.7e-05
GOTERM_BP_DIRECT	phosphatidylinositol 3-kinase/protein kinase B signal transduction	0.0481	5	104	74	19478	0.000639	0.0131	12.65	0.731	0.0119	4.74e-05
GOTERM_BP_DIRECT	mitotic nuclear membrane disassembly	0.0288	3	104	8	19478	0.000759	0.0154	70.23	0.79	0.014	8.12e-06
GOTERM_BP_DIRECT	cellular response to type II interferon	0.0481	5	104	78	19478	0.000779	0.0154	12.01	0.798	0.014	6.1e-05
GOTERM_BP_DIRECT	regulation of blood pressure	0.0481	5	104	78	19478	0.000779	0.0154	12.01	0.798	0.014	6.1e-05
GOTERM_BP_DIRECT	positive regulation of type II interferon production	0.0481	5	104	78	19478	0.000779	0.0154	12.01	0.798	0.014	6.1e-05
GOTERM_BP_DIRECT	intracellular signal transduction	0.0962	10	104	470	19478	0.000869	0.017	3.98	0.832	0.0154	0.00021
GOTERM_BP_DIRECT	response to toxic substance	0.0481	5	104	81	19478	0.000898	0.0174	11.56	0.842	0.0158	7.31e-05
GOTERM_BP_DIRECT	G1/S transition of mitotic cell cycle	0.0481	5	104	82	19478	0.00094	0.018	11.42	0.855	0.0164	7.76e-05
GOTERM_BP_DIRECT	vascular endothelial cell response to laminar fluid shear stress	0.0288	3	104	9	19478	0.000973	0.0183	62.43	0.865	0.0166	1.21e-05
GOTERM_BP_DIRECT	post-translational protein modification	0.0385	4	104	37	19478	0.000979	0.0183	20.25	0.866	0.0166	4.42e-05
GOTERM_BP_DIRECT	animal organ regeneration	0.0385	4	104	37	19478	0.000979	0.0183	20.25	0.866	0.0166	4.42e-05
GOTERM_BP_DIRECT	cellular response to estradiol stimulus	0.0385	4	104	38	19478	0.00106	0.0196	19.71	0.887	0.0178	4.92e-05
GOTERM_BP_DIRECT	response to estradiol	0.0481	5	104	86	19478	0.00112	0.0206	10.89	0.901	0.0187	9.73e-05
GOTERM_BP_DIRECT	memory	0.0481	5	104	87	19478	0.00117	0.0211	10.76	0.91	0.0192	0.000103
GOTERM_BP_DIRECT	rhythmic process	0.0481	5	104	87	19478	0.00117	0.0211	10.76	0.91	0.0192	0.000103
GOTERM_BP_DIRECT	cyclooxygenase pathway	0.0288	3	104	10	19478	0.00121	0.0215	56.19	0.917	0.0195	1.73e-05
GOTERM_BP_DIRECT	response to nematode	0.0288	3	104	10	19478	0.00121	0.0215	56.19	0.917	0.0195	1.73e-05
GOTERM_BP_DIRECT	positive regulation of protein localization to nucleus	0.0385	4	104	40	19478	0.00123	0.0216	18.73	0.92	0.0196	6.05e-05
GOTERM_BP_DIRECT	positive regulation of cell growth	0.0481	5	104	89	19478	0.00128	0.0222	10.52	0.927	0.0202	0.000115
GOTERM_BP_DIRECT	hormone-mediated signaling pathway	0.0385	4	104	41	19478	0.00132	0.0226	18.27	0.934	0.0206	6.67e-05
GOTERM_BP_DIRECT	collagen catabolic process	0.0385	4	104	41	19478	0.00132	0.0226	18.27	0.934	0.0206	6.67e-05
GOTERM_BP_DIRECT	response to nicotine	0.0385	4	104	42	19478	0.00142	0.0241	17.84	0.946	0.0219	7.34e-05
GOTERM_BP_DIRECT	positive regulation of canonical NF-kappaB signal transduction	0.0673	7	104	232	19478	0.00146	0.0241	5.65	0.951	0.0219	0.000248
GOTERM_BP_DIRECT	regulation of cytokine production involved in inflammatory response	0.0288	3	104	11	19478	0.00148	0.0241	51.08	0.952	0.0219	2.37e-05
GOTERM_BP_DIRECT	protein deacetylation	0.0288	3	104	11	19478	0.00148	0.0241	51.08	0.952	0.0219	2.37e-05
GOTERM_BP_DIRECT	estrogen biosynthetic process	0.0288	3	104	11	19478	0.00148	0.0241	51.08	0.952	0.0219	2.37e-05
GOTERM_BP_DIRECT	adenylate cyclase-activating G protein-coupled receptor signaling pathway	0.0577	6	104	157	19478	0.00148	0.0241	7.16	0.952	0.0219	0.000197
GOTERM_BP_DIRECT	regulation of signal transduction by p53 class mediator	0.0385	4	104	43	19478	0.00152	0.0246	17.42	0.956	0.0223	8.06e-05
GOTERM_BP_DIRECT	positive regulation of MAP kinase activity	0.0385	4	104	45	19478	0.00173	0.0275	16.65	0.972	0.025	9.66e-05
GOTERM_BP_DIRECT	lipoxygenase pathway	0.0288	3	104	12	19478	0.00177	0.0275	46.82	0.974	0.025	3.14e-05
GOTERM_BP_DIRECT	positive regulation of vascular permeability	0.0288	3	104	12	19478	0.00177	0.0275	46.82	0.974	0.025	3.14e-05
GOTERM_BP_DIRECT	anoikis	0.0288	3	104	12	19478	0.00177	0.0275	46.82	0.974	0.025	3.14e-05
GOTERM_BP_DIRECT	regulation of G2/M transition of mitotic cell cycle	0.0288	3	104	12	19478	0.00177	0.0275	46.82	0.974	0.025	3.14e-05
GOTERM_BP_DIRECT	extracellular matrix organization	0.0577	6	104	164	19478	0.00179	0.0277	6.85	0.975	0.0252	0.00025
GOTERM_BP_DIRECT	transcription by RNA polymerase II	0.0673	7	104	243	19478	0.00185	0.0284	5.4	0.978	0.0258	0.000328
GOTERM_BP_DIRECT	response to nutrient levels	0.0385	4	104	47	19478	0.00197	0.0299	15.94	0.982	0.0272	0.000115
GOTERM_BP_DIRECT	positive regulation of positive chemotaxis	0.0288	3	104	13	19478	0.00208	0.0307	43.22	0.986	0.0279	4.07e-05
GOTERM_BP_DIRECT	positive regulation of cyclin-dependent protein serine/threonine kinase activity	0.0288	3	104	13	19478	0.00208	0.0307	43.22	0.986	0.0279	4.07e-05
GOTERM_BP_DIRECT	positive regulation of fibroblast migration	0.0288	3	104	13	19478	0.00208	0.0307	43.22	0.986	0.0279	4.07e-05
GOTERM_BP_DIRECT	positive regulation of intracellular estrogen receptor signaling pathway	0.0288	3	104	13	19478	0.00208	0.0307	43.22	0.986	0.0279	4.07e-05
GOTERM_BP_DIRECT	mRNA transcription by RNA polymerase II	0.0385	4	104	48	19478	0.00209	0.0307	15.61	0.986	0.0279	0.000125
GOTERM_BP_DIRECT	positive regulation of interleukin-6 production	0.0481	5	104	102	19478	0.00211	0.0307	9.18	0.987	0.0279	0.000218
GOTERM_BP_DIRECT	negative regulation of insulin receptor signaling pathway	0.0385	4	104	49	19478	0.00222	0.0321	15.29	0.99	0.0292	0.000135
GOTERM_BP_DIRECT	positive regulation of nitric-oxide synthase activity	0.0288	3	104	14	19478	0.00242	0.034	40.13	0.993	0.0309	5.16e-05
GOTERM_BP_DIRECT	leukocyte migration involved in inflammatory response	0.0288	3	104	14	19478	0.00242	0.034	40.13	0.993	0.0309	5.16e-05
GOTERM_BP_DIRECT	regulation of fat cell differentiation	0.0288	3	104	14	19478	0.00242	0.034	40.13	0.993	0.0309	5.16e-05
GOTERM_BP_DIRECT	regulation of ossification	0.0288	3	104	14	19478	0.00242	0.034	40.13	0.993	0.0309	5.16e-05
GOTERM_BP_DIRECT	cell surface receptor signaling pathway	0.0769	8	104	347	19478	0.00246	0.0344	4.32	0.994	0.0313	0.000546
GOTERM_BP_DIRECT	response to activity	0.0385	4	104	51	19478	0.00249	0.0345	14.69	0.994	0.0314	0.000158
GOTERM_BP_DIRECT	symbiont entry into host cell	0.0481	5	104	107	19478	0.00251	0.0346	8.75	0.994	0.0314	0.000272
GOTERM_BP_DIRECT	positive regulation of fibroblast proliferation	0.0385	4	104	52	19478	0.00263	0.0358	14.41	0.996	0.0325	0.000171
GOTERM_BP_DIRECT	positive regulation of protein-containing complex assembly	0.0385	4	104	52	19478	0.00263	0.0358	14.41	0.996	0.0325	0.000171
GOTERM_BP_DIRECT	male gonad development	0.0481	5	104	109	19478	0.00268	0.0362	8.59	0.996	0.0329	0.000296
GOTERM_BP_DIRECT	negative regulation of cytokine production involved in inflammatory response	0.0385	4	104	53	19478	0.00278	0.0364	14.13	0.997	0.0331	0.000184
GOTERM_BP_DIRECT	positive regulation of vascular associated smooth muscle cell proliferation	0.0385	4	104	53	19478	0.00278	0.0364	14.13	0.997	0.0331	0.000184
GOTERM_BP_DIRECT	negative regulation of cell-cell adhesion	0.0288	3	104	15	19478	0.00278	0.0364	37.46	0.997	0.0331	6.42e-05
GOTERM_BP_DIRECT	negative regulation of macroautophagy	0.0288	3	104	15	19478	0.00278	0.0364	37.46	0.997	0.0331	6.42e-05
GOTERM_BP_DIRECT	detection of mechanical stimulus involved in sensory perception of pain	0.0288	3	104	15	19478	0.00278	0.0364	37.46	0.997	0.0331	6.42e-05
GOTERM_BP_DIRECT	adenylate cyclase-modulating G protein-coupled receptor signaling pathway	0.0385	4	104	54	19478	0.00293	0.038	13.87	0.998	0.0345	0.000198
GOTERM_BP_DIRECT	positive regulation of tumor necrosis factor production	0.0481	5	104	112	19478	0.00296	0.038	8.36	0.998	0.0345	0.000336
GOTERM_BP_DIRECT	angiogenesis	0.0673	7	104	267	19478	0.00296	0.038	4.91	0.998	0.0345	0.000576
GOTERM_BP_DIRECT	phospholipase C-activating G protein-coupled receptor signaling pathway	0.0481	5	104	113	19478	0.00305	0.039	8.29	0.998	0.0354	0.00035
GOTERM_BP_DIRECT	extrinsic apoptotic signaling pathway	0.0385	4	104	55	19478	0.00309	0.0391	13.62	0.998	0.0356	0.000212
GOTERM_BP_DIRECT	positive regulation of brown fat cell differentiation	0.0288	3	104	16	19478	0.00317	0.0392	35.12	0.999	0.0356	7.87e-05
GOTERM_BP_DIRECT	striated muscle cell differentiation	0.0288	3	104	16	19478	0.00317	0.0392	35.12	0.999	0.0356	7.87e-05
GOTERM_BP_DIRECT	dendritic cell chemotaxis	0.0288	3	104	16	19478	0.00317	0.0392	35.12	0.999	0.0356	7.87e-05
GOTERM_BP_DIRECT	fatty acid oxidation	0.0288	3	104	16	19478	0.00317	0.0392	35.12	0.999	0.0356	7.87e-05
GOTERM_BP_DIRECT	leukotriene metabolic process	0.0288	3	104	17	19478	0.00358	0.0437	33.05	0.999	0.0397	9.52e-05
GOTERM_BP_DIRECT	positive regulation of DNA biosynthetic process	0.0288	3	104	17	19478	0.00358	0.0437	33.05	0.999	0.0397	9.52e-05
GOTERM_BP_DIRECT	response to nutrient	0.0385	4	104	59	19478	0.00377	0.0455	12.7	1.00e+0	0.0414	0.000279
GOTERM_BP_DIRECT	positive regulation of insulin secretion	0.0385	4	104	59	19478	0.00377	0.0455	12.7	1.00e+0	0.0414	0.000279
GOTERM_BP_DIRECT	negative regulation of autophagy	0.0385	4	104	60	19478	0.00395	0.0472	12.49	1.00e+0	0.0429	0.000297
GOTERM_BP_DIRECT	positive regulation of cell differentiation	0.0385	4	104	60	19478	0.00395	0.0472	12.49	1.00e+0	0.0429	0.000297
GOTERM_BP_DIRECT	mammary gland alveolus development	0.0288	3	104	18	19478	0.00401	0.0474	31.21	1.00e+0	0.0431	0.000114
GOTERM_BP_DIRECT	MAPK cascade	0.0481	5	104	122	19478	0.00402	0.0474	7.68	1.00e+0	0.0431	0.000498
GOTERM_BP_DIRECT	response to muscle stretch	0.0288	3	104	19	19478	0.00447	0.0515	29.57	1.00e+0	0.0468	0.000135
GOTERM_BP_DIRECT	response to vitamin D	0.0288	3	104	19	19478	0.00447	0.0515	29.57	1.00e+0	0.0468	0.000135
GOTERM_BP_DIRECT	response to amino acid	0.0288	3	104	19	19478	0.00447	0.0515	29.57	1.00e+0	0.0468	0.000135
GOTERM_BP_DIRECT	cellular response to estrogen stimulus	0.0288	3	104	19	19478	0.00447	0.0515	29.57	1.00e+0	0.0468	0.000135
GOTERM_BP_DIRECT	cellular response to amino acid stimulus	0.0385	4	104	64	19478	0.00474	0.054	11.71	1.00e+0	0.0491	0.000381
GOTERM_BP_DIRECT	glucose metabolic process	0.0385	4	104	64	19478	0.00474	0.054	11.71	1.00e+0	0.0491	0.000381
GOTERM_BP_DIRECT	response to oxidative stress	0.0481	5	104	128	19478	0.00477	0.0541	7.32	1.00e+0	0.0492	0.00062

## Sheet: GO CC
Category	Term	Genes	Count	List Total	Pop Hits	Pop Total	P-Value	Benjamini	Fold Enrichment	Bonferroni	FDR	Fisher Exact
GOTERM_CC_DIRECT	plasma membrane	0.5865	61	104	5597	20795	2.05e-11	5.89e-09	2.18	5.89e-09	5.05e-09	9.32e-12
GOTERM_CC_DIRECT	cytosol	0.5769	60	104	5713	20795	1.89e-10	2.71e-08	2.1	5.42e-08	2.32e-08	8.9e-11
GOTERM_CC_DIRECT	perinuclear region of cytoplasm	0.1731	18	104	750	20795	1.56e-07	1.49e-05	4.8	4.48e-05	1.28e-05	3.16e-08
GOTERM_CC_DIRECT	protein-containing complex	0.1635	17	104	691	20795	2.84e-07	2.04e-05	4.92	8.14e-05	1.74e-05	5.6e-08
GOTERM_CC_DIRECT	nucleoplasm	0.4135	43	104	4107	20795	7.57e-07	4.34e-05	2.09	0.000217	3.72e-05	3.55e-07
GOTERM_CC_DIRECT	membrane raft	0.0962	10	104	211	20795	1.06e-06	5.06e-05	9.48	0.000304	4.34e-05	1.06e-07
GOTERM_CC_DIRECT	receptor complex	0.0962	10	104	217	20795	1.33e-06	5.47e-05	9.21	0.000383	4.69e-05	1.38e-07
GOTERM_CC_DIRECT	cytoplasm	0.5096	53	104	6004	20795	3.03e-06	0.000109	1.77	0.000869	9.31e-05	1.69e-06
GOTERM_CC_DIRECT	cell surface	0.1442	15	104	662	20795	4.83e-06	0.000154	4.53	0.00138	0.000132	1.03e-06
GOTERM_CC_DIRECT	apical plasma membrane	0.1154	12	104	414	20795	6.59e-06	0.000189	5.8	0.00189	0.000162	1.1e-06
GOTERM_CC_DIRECT	nucleus	0.5096	53	104	6244	20795	1.05e-05	0.000275	1.7	0.00302	0.000235	6.11e-06
GOTERM_CC_DIRECT	endosome	0.0962	10	104	308	20795	2.26e-05	0.000542	6.49	0.00648	0.000464	3.35e-06
GOTERM_CC_DIRECT	glutamatergic synapse	0.125	13	104	588	20795	3.43e-05	0.000758	4.42	0.0098	0.00065	7.51e-06
GOTERM_CC_DIRECT	Golgi apparatus	0.1635	17	104	1122	20795	0.000124	0.00241	3.03	0.0349	0.00207	3.96e-05
GOTERM_CC_DIRECT	centrosome	0.125	13	104	674	20795	0.000126	0.00241	3.86	0.0355	0.00207	3.16e-05
GOTERM_CC_DIRECT	membrane	0.4327	45	104	5415	20795	0.00017	0.00305	1.66	0.0476	0.00261	0.0001
GOTERM_CC_DIRECT	ficolin-1-rich granule lumen	0.0577	6	104	126	20795	0.000411	0.00693	9.52	0.111	0.00594	4.1e-05
GOTERM_CC_DIRECT	myelin sheath	0.0385	4	104	30	20795	0.000435	0.00693	26.66	0.117	0.00594	1.46e-05
GOTERM_CC_DIRECT	postsynapse	0.0673	7	104	198	20795	0.000459	0.00694	7.07	0.123	0.00594	6.22e-05
GOTERM_CC_DIRECT	neuronal cell body	0.0865	9	104	369	20795	0.0005	0.00718	4.88	0.134	0.00616	9.87e-05
GOTERM_CC_DIRECT	spindle microtubule	0.0385	4	104	39	20795	0.000947	0.0129	20.51	0.238	0.0111	4.24e-05
GOTERM_CC_DIRECT	lysosome	0.0769	8	104	318	20795	0.00104	0.013	5.03	0.257	0.0111	0.000198
GOTERM_CC_DIRECT	external side of plasma membrane	0.0865	9	104	413	20795	0.00104	0.013	4.36	0.258	0.0111	0.000229
GOTERM_CC_DIRECT	mitotic spindle	0.0577	6	104	157	20795	0.00111	0.0133	7.64	0.273	0.0114	0.000139
GOTERM_CC_DIRECT	microtubule cytoskeleton	0.0673	7	104	247	20795	0.00145	0.0166	5.67	0.34	0.0142	0.000245
GOTERM_CC_DIRECT	ciliary basal body	0.0769	8	104	343	20795	0.0016	0.017	4.66	0.368	0.0146	0.000329
GOTERM_CC_DIRECT	intracellular membrane-bounded organelle	0.1346	14	104	1022	20795	0.0016	0.017	2.74	0.369	0.0146	0.000563
GOTERM_CC_DIRECT	extracellular region	0.2212	23	104	2313	20795	0.0019	0.0195	1.99	0.421	0.0167	0.000926
GOTERM_CC_DIRECT	dendrite	0.0865	9	104	465	20795	0.00219	0.0217	3.87	0.468	0.0186	0.000544
GOTERM_CC_DIRECT	extracellular exosome	0.2115	22	104	2242	20795	0.00295	0.0282	1.96	0.572	0.0242	0.00145
GOTERM_CC_DIRECT	collagen-containing extracellular matrix	0.0769	8	104	387	20795	0.00314	0.0291	4.13	0.595	0.0249	0.000729
GOTERM_CC_DIRECT	brush border membrane	0.0385	4	104	62	20795	0.00361	0.0324	12.9	0.646	0.0278	0.000264
GOTERM_CC_DIRECT	endocytic vesicle lumen	0.0288	3	104	20	20795	0.00436	0.0374	29.99	0.714	0.0321	0.00013
GOTERM_CC_DIRECT	extracellular space	0.1827	19	104	1867	20795	0.00451	0.0374	2.03	0.727	0.0321	0.00213
GOTERM_CC_DIRECT	mitochondrion	0.1731	18	104	1721	20795	0.00456	0.0374	2.09	0.731	0.0321	0.0021
GOTERM_CC_DIRECT	calyx of Held	0.0288	3	104	21	20795	0.0048	0.0374	28.56	0.749	0.0321	0.000151
GOTERM_CC_DIRECT	early endosome	0.0673	7	104	315	20795	0.00482	0.0374	4.44	0.75	0.0321	0.00104
GOTERM_CC_DIRECT	endoplasmic reticulum lumen	0.0673	7	104	318	20795	0.00505	0.0381	4.4	0.766	0.0327	0.0011
GOTERM_CC_DIRECT	mitochondrial outer membrane	0.0577	6	104	227	20795	0.00546	0.0402	5.29	0.792	0.0345	0.000987
GOTERM_CC_DIRECT	endosome lumen	0.0288	3	104	23	20795	0.00574	0.0404	26.08	0.809	0.0347	0.0002
GOTERM_CC_DIRECT	focal adhesion	0.0769	8	104	433	20795	0.00578	0.0404	3.69	0.81	0.0347	0.00149
GOTERM_CC_DIRECT	neuron projection	0.0673	7	104	330	20795	0.00602	0.0411	4.24	0.823	0.0352	0.00136
GOTERM_CC_DIRECT	caveola	0.0385	4	104	75	20795	0.00616	0.0411	10.66	0.83	0.0352	0.000546

## Sheet: GO MF
Category	Term	Genes	Count	List Total	Pop Hits	Pop Total	P-Value	Benjamini	Fold Enrichment	Bonferroni	FDR	Fisher Exact
GOTERM_MF_DIRECT	protein kinase activity	0.1827	19	104	303	19253	3.49e-14	1.94e-11	11.61	1.94e-11	1.56e-11	2.87e-15
GOTERM_MF_DIRECT	enzyme binding	0.1923	20	104	375	19253	1.11e-13	3.09e-11	9.87	6.19e-11	2.49e-11	1.07e-14
GOTERM_MF_DIRECT	protein serine kinase activity	0.1635	17	104	365	19253	1.01e-10	1.87e-08	8.62	5.61e-08	1.51e-08	1.12e-11
GOTERM_MF_DIRECT	protein serine/threonine kinase activity	0.1538	16	104	383	19253	1.92e-09	2.66e-07	7.73	1.07e-06	2.15e-07	2.38e-10
GOTERM_MF_DIRECT	ATP binding	0.2788	29	104	1546	19253	5.94e-09	6.61e-07	3.47	3.3e-06	5.32e-07	1.67e-09
GOTERM_MF_DIRECT	protein kinase binding	0.1442	15	104	495	19253	3.9e-07	3.35e-05	5.61	0.000217	2.7e-05	6.71e-08
GOTERM_MF_DIRECT	nuclear receptor activity	0.0673	7	104	54	19253	4.25e-07	3.35e-05	24	0.000236	2.7e-05	1.57e-08
GOTERM_MF_DIRECT	protein homodimerization activity	0.1731	18	104	753	19253	4.83e-07	3.35e-05	4.43	0.000268	2.7e-05	1.06e-07
GOTERM_MF_DIRECT	transmembrane receptor protein tyrosine kinase activity	0.0577	6	104	33	19253	8.37e-07	5.17e-05	33.66	0.000465	4.17e-05	2.11e-08
GOTERM_MF_DIRECT	histone H3T6 kinase activity	0.1058	11	104	252	19253	1e-06	5.57e-05	8.08	0.000557	4.49e-05	1.19e-07
GOTERM_MF_DIRECT	nitric-oxide synthase regulator activity	0.0385	4	104	5	19253	1.48e-06	7.25e-05	148.1	0.00082	5.84e-05	4e-09
GOTERM_MF_DIRECT	identical protein binding	0.2596	27	104	1777	19253	1.57e-06	7.25e-05	2.81	0.00087	5.84e-05	5.44e-07
GOTERM_MF_DIRECT	protein tyrosine kinase activity	0.0769	8	104	117	19253	3.13e-06	9.8e-05	12.66	0.00174	7.89e-05	2.32e-07
GOTERM_MF_DIRECT	histone H3Y41 kinase activity	0.0769	8	104	117	19253	3.13e-06	9.8e-05	12.66	0.00174	7.89e-05	2.32e-07
GOTERM_MF_DIRECT	histone H2AXY142 kinase activity	0.0769	8	104	117	19253	3.13e-06	9.8e-05	12.66	0.00174	7.89e-05	2.32e-07
GOTERM_MF_DIRECT	transcription coactivator binding	0.0577	6	104	49	19253	6.29e-06	9.8e-05	22.67	0.00349	7.89e-05	2.49e-07
GOTERM_MF_DIRECT	GPI-linked ephrin receptor activity	0.0577	6	104	51	19253	7.68e-06	9.8e-05	21.78	0.00426	7.89e-05	3.18e-07
GOTERM_MF_DIRECT	brain-derived neurotrophic factor receptor activity	0.0577	6	104	51	19253	7.68e-06	9.8e-05	21.78	0.00426	7.89e-05	3.18e-07
GOTERM_MF_DIRECT	boss receptor activity	0.0577	6	104	51	19253	7.68e-06	9.8e-05	21.78	0.00426	7.89e-05	3.18e-07
GOTERM_MF_DIRECT	stem cell factor receptor activity	0.0577	6	104	51	19253	7.68e-06	9.8e-05	21.78	0.00426	7.89e-05	3.18e-07
GOTERM_MF_DIRECT	placental growth factor receptor activity	0.0577	6	104	51	19253	7.68e-06	9.8e-05	21.78	0.00426	7.89e-05	3.18e-07
GOTERM_MF_DIRECT	protein tyrosine kinase collagen receptor activity	0.0577	6	104	51	19253	7.68e-06	9.8e-05	21.78	0.00426	7.89e-05	3.18e-07
GOTERM_MF_DIRECT	hepatocyte growth factor receptor activity	0.0577	6	104	51	19253	7.68e-06	9.8e-05	21.78	0.00426	7.89e-05	3.18e-07
GOTERM_MF_DIRECT	platelet-derived growth factor alpha-receptor activity	0.0577	6	104	51	19253	7.68e-06	9.8e-05	21.78	0.00426	7.89e-05	3.18e-07
GOTERM_MF_DIRECT	macrophage colony-stimulating factor receptor activity	0.0577	6	104	51	19253	7.68e-06	9.8e-05	21.78	0.00426	7.89e-05	3.18e-07
GOTERM_MF_DIRECT	insulin receptor activity	0.0577	6	104	51	19253	7.68e-06	9.8e-05	21.78	0.00426	7.89e-05	3.18e-07
GOTERM_MF_DIRECT	histone H3S10 kinase activity	0.0962	10	104	250	19253	7.89e-06	9.8e-05	7.41	0.00438	7.89e-05	1.02e-06
GOTERM_MF_DIRECT	histone H3T3 kinase activity	0.0962	10	104	250	19253	7.89e-06	9.8e-05	7.41	0.00438	7.89e-05	1.02e-06
GOTERM_MF_DIRECT	histone H4S1 kinase activity	0.0962	10	104	250	19253	7.89e-06	9.8e-05	7.41	0.00438	7.89e-05	1.02e-06
GOTERM_MF_DIRECT	histone H3S28 kinase activity	0.0962	10	104	250	19253	7.89e-06	9.8e-05	7.41	0.00438	7.89e-05	1.02e-06
GOTERM_MF_DIRECT	histone H2BS14 kinase activity	0.0962	10	104	250	19253	7.89e-06	9.8e-05	7.41	0.00438	7.89e-05	1.02e-06
GOTERM_MF_DIRECT	eukaryotic translation initiation factor 2alpha kinase activity	0.0962	10	104	250	19253	7.89e-06	9.8e-05	7.41	0.00438	7.89e-05	1.02e-06
GOTERM_MF_DIRECT	ribosomal protein S6 kinase activity	0.0962	10	104	250	19253	7.89e-06	9.8e-05	7.41	0.00438	7.89e-05	1.02e-06
GOTERM_MF_DIRECT	histone H2AS1 kinase activity	0.0962	10	104	250	19253	7.89e-06	9.8e-05	7.41	0.00438	7.89e-05	1.02e-06
GOTERM_MF_DIRECT	histone H2BS36 kinase activity	0.0962	10	104	250	19253	7.89e-06	9.8e-05	7.41	0.00438	7.89e-05	1.02e-06
GOTERM_MF_DIRECT	histone H3S57 kinase activity	0.0962	10	104	250	19253	7.89e-06	9.8e-05	7.41	0.00438	7.89e-05	1.02e-06
GOTERM_MF_DIRECT	histone H2AT120 kinase activity	0.0962	10	104	250	19253	7.89e-06	9.8e-05	7.41	0.00438	7.89e-05	1.02e-06
GOTERM_MF_DIRECT	histone H2AS121 kinase activity	0.0962	10	104	250	19253	7.89e-06	9.8e-05	7.41	0.00438	7.89e-05	1.02e-06
GOTERM_MF_DIRECT	histone H2AXS139 kinase activity	0.0962	10	104	250	19253	7.89e-06	9.8e-05	7.41	0.00438	7.89e-05	1.02e-06
GOTERM_MF_DIRECT	3-phosphoinositide-dependent protein kinase activity	0.0962	10	104	250	19253	7.89e-06	9.8e-05	7.41	0.00438	7.89e-05	1.02e-06
GOTERM_MF_DIRECT	Rho-dependent protein serine/threonine kinase activity	0.0962	10	104	250	19253	7.89e-06	9.8e-05	7.41	0.00438	7.89e-05	1.02e-06
GOTERM_MF_DIRECT	histone H3T45 kinase activity	0.0962	10	104	251	19253	8.15e-06	9.8e-05	7.38	0.00452	7.89e-05	1.06e-06
GOTERM_MF_DIRECT	DNA-dependent protein kinase activity	0.0962	10	104	251	19253	8.15e-06	9.8e-05	7.38	0.00452	7.89e-05	1.06e-06
GOTERM_MF_DIRECT	C-X-C chemokine receptor activity	0.0385	4	104	8	19253	8.17e-06	9.8e-05	92.56	0.00453	7.89e-05	5.53e-08
GOTERM_MF_DIRECT	histone H3T11 kinase activity	0.0962	10	104	252	19253	8.41e-06	9.8e-05	7.35	0.00467	7.89e-05	1.1e-06
GOTERM_MF_DIRECT	epidermal growth factor receptor activity	0.0577	6	104	52	19253	8.46e-06	9.8e-05	21.36	0.00469	7.89e-05	3.57e-07
GOTERM_MF_DIRECT	fibroblast growth factor receptor activity	0.0577	6	104	52	19253	8.46e-06	9.8e-05	21.36	0.00469	7.89e-05	3.57e-07
GOTERM_MF_DIRECT	platelet-derived growth factor beta-receptor activity	0.0577	6	104	52	19253	8.46e-06	9.8e-05	21.36	0.00469	7.89e-05	3.57e-07
GOTERM_MF_DIRECT	AMP-activated protein kinase activity	0.0962	10	104	253	19253	8.68e-06	9.85e-05	7.32	0.00482	7.94e-05	1.14e-06
GOTERM_MF_DIRECT	insulin-like growth factor receptor activity	0.0577	6	104	53	19253	9.3e-06	0.000103	20.96	0.00516	8.33e-05	4.01e-07
GOTERM_MF_DIRECT	vascular endothelial growth factor receptor activity	0.0577	6	104	54	19253	1.02e-05	0.000111	20.57	0.00566	8.97e-05	4.5e-07
GOTERM_MF_DIRECT	transmembrane-ephrin receptor activity	0.0577	6	104	55	19253	1.12e-05	0.00012	20.2	0.0062	9.63e-05	5.02e-07
GOTERM_MF_DIRECT	peptidase activity	0.0673	7	104	99	19253	1.52e-05	0.000159	13.09	0.0084	0.000128	1.08e-06
GOTERM_MF_DIRECT	protein binding	0.8846	92	104	13690	19253	2.4e-05	0.000247	1.24	0.0133	0.000199	1.92e-05
GOTERM_MF_DIRECT	kinase activity	0.0865	9	104	227	19253	3e-05	0.000303	7.34	0.0165	0.000244	3.91e-06
GOTERM_MF_DIRECT	protease binding	0.0673	7	104	112	19253	3.06e-05	0.000304	11.57	0.0169	0.000245	2.49e-06
GOTERM_MF_DIRECT	ubiquitin protein ligase binding	0.0962	10	104	304	19253	3.71e-05	0.000362	6.09	0.0204	0.000292	5.86e-06
GOTERM_MF_DIRECT	peptide binding	0.0481	5	104	39	19253	5.5e-05	0.000527	23.73	0.0301	0.000425	2.08e-06
GOTERM_MF_DIRECT	serine-type endopeptidase activity	0.0769	8	104	192	19253	7.77e-05	0.000732	7.71	0.0423	0.00059	9.62e-06
GOTERM_MF_DIRECT	protein phosphatase binding	0.0577	6	104	88	19253	0.000109	0.00101	12.62	0.0591	0.000818	8.13e-06
GOTERM_MF_DIRECT	chemokine receptor activity	0.0385	4	104	19	19253	0.000135	0.00123	38.97	0.0725	0.000994	2.93e-06
GOTERM_MF_DIRECT	nuclear estrogen receptor activity	0.0288	3	104	4	19253	0.000169	0.00151	138.84	0.0896	0.00122	6.1e-07
GOTERM_MF_DIRECT	C-C chemokine binding	0.0385	4	104	23	19253	0.000244	0.00212	32.2	0.127	0.00171	6.57e-06
GOTERM_MF_DIRECT	C-C chemokine receptor activity	0.0385	4	104	23	19253	0.000244	0.00212	32.2	0.127	0.00171	6.57e-06
GOTERM_MF_DIRECT	prostaglandin E receptor activity	0.0288	3	104	5	19253	0.00028	0.0024	111.08	0.144	0.00193	1.52e-06
GOTERM_MF_DIRECT	signaling receptor activator activity	0.0288	3	104	6	19253	0.000419	0.00353	92.56	0.208	0.00285	3.03e-06
GOTERM_MF_DIRECT	sequence-specific DNA binding	0.0865	9	104	341	19253	0.000493	0.00409	4.89	0.24	0.00329	9.68e-05
GOTERM_MF_DIRECT	protein phosphatase 2A binding	0.0385	4	104	30	19253	0.000544	0.00444	24.68	0.261	0.00358	1.98e-05
GOTERM_MF_DIRECT	tubulin deacetylase activity	0.0288	3	104	7	19253	0.000585	0.00471	79.34	0.278	0.0038	5.28e-06
GOTERM_MF_DIRECT	steroid binding	0.0385	4	104	31	19253	0.000599	0.00476	23.89	0.284	0.00384	2.26e-05
GOTERM_MF_DIRECT	histone deacetylase binding	0.0577	6	104	128	19253	0.000625	0.00489	8.68	0.294	0.00394	6.84e-05
GOTERM_MF_DIRECT	endopeptidase activity	0.0481	5	104	75	19253	0.000702	0.00542	12.34	0.323	0.00437	5.34e-05
GOTERM_MF_DIRECT	testosterone dehydrogenase (NAD+) activity	0.0288	3	104	8	19253	0.000777	0.00592	69.42	0.351	0.00477	8.41e-06
GOTERM_MF_DIRECT	NF-kappaB binding	0.0385	4	104	36	19253	0.000934	0.00702	20.57	0.405	0.00565	4.14e-05
GOTERM_MF_DIRECT	histone H4K16 deacetylase activity, hydrolytic mechanism	0.0288	3	104	11	19253	0.00151	0.0104	50.49	0.569	0.00838	2.45e-05
GOTERM_MF_DIRECT	histone H4K8 deacetylase activity, hydrolytic mechanism	0.0288	3	104	11	19253	0.00151	0.0104	50.49	0.569	0.00838	2.45e-05
GOTERM_MF_DIRECT	histone H3K14 deacetylase activity, hydrolytic mechanism	0.0288	3	104	11	19253	0.00151	0.0104	50.49	0.569	0.00838	2.45e-05
GOTERM_MF_DIRECT	histone H3K4 deacetylase activity, hydrolytic mechanism	0.0288	3	104	11	19253	0.00151	0.0104	50.49	0.569	0.00838	2.45e-05
GOTERM_MF_DIRECT	histone H4K5 deacetylase activity, hydrolytic mechanism	0.0288	3	104	11	19253	0.00151	0.0104	50.49	0.569	0.00838	2.45e-05
GOTERM_MF_DIRECT	estrogen response element binding	0.0288	3	104	11	19253	0.00151	0.0104	50.49	0.569	0.00838	2.45e-05
GOTERM_MF_DIRECT	heme binding	0.0577	6	104	156	19253	0.00151	0.0104	7.12	0.57	0.00838	0.000203
GOTERM_MF_DIRECT	tau protein binding	0.0385	4	104	44	19253	0.00168	0.0114	16.83	0.607	0.00918	9.24e-05
GOTERM_MF_DIRECT	histone H4K12 deacetylase activity, hydrolytic mechanism	0.0288	3	104	12	19253	0.00181	0.0118	46.28	0.634	0.00952	3.25e-05
GOTERM_MF_DIRECT	oxidoreductase activity, acting on single donors with incorporation of molecular oxygen, incorporation of two atoms of oxygen	0.0288	3	104	12	19253	0.00181	0.0118	46.28	0.634	0.00952	3.25e-05
GOTERM_MF_DIRECT	histone H3K9 deacetylase activity, hydrolytic mechanism	0.0288	3	104	12	19253	0.00181	0.0118	46.28	0.634	0.00952	3.25e-05
GOTERM_MF_DIRECT	transcription corepressor binding	0.0385	4	104	50	19253	0.00243	0.0157	14.81	0.741	0.0127	0.000153
GOTERM_MF_DIRECT	protein lysine deacetylase activity	0.0288	3	104	14	19253	0.00247	0.0158	39.67	0.748	0.0127	5.34e-05
GOTERM_MF_DIRECT	3',5'-cyclic-nucleotide phosphodiesterase activity	0.0288	3	104	16	19253	0.00324	0.0205	34.71	0.835	0.0165	8.15e-05
GOTERM_MF_DIRECT	histone deacetylase activity	0.0288	3	104	18	19253	0.0041	0.0256	30.85	0.898	0.0206	0.000118
GOTERM_MF_DIRECT	chromatin binding	0.0865	9	104	491	19253	0.00485	0.03	3.39	0.933	0.0242	0.00137
GOTERM_MF_DIRECT	estradiol 17-beta-dehydrogenase [NAD(P)+] activity	0.0288	3	104	20	19253	0.00506	0.0309	27.77	0.94	0.0249	0.000163
GOTERM_MF_DIRECT	3',5'-cyclic-GMP phosphodiesterase activity	0.0288	3	104	21	19253	0.00557	0.0337	26.45	0.955	0.0271	0.00019
GOTERM_MF_DIRECT	3',5'-cyclic-AMP phosphodiesterase activity	0.0288	3	104	22	19253	0.00611	0.0361	25.24	0.967	0.0291	0.000219
GOTERM_MF_DIRECT	RNA polymerase II core promoter sequence-specific DNA binding	0.0288	3	104	22	19253	0.00611	0.0361	25.24	0.967	0.0291	0.000219
GOTERM_MF_DIRECT	nuclear steroid receptor activity	0.0288	3	104	24	19253	0.00724	0.0424	23.14	0.982	0.0342	0.000285
GOTERM_MF_DIRECT	iron ion binding	0.0481	5	104	145	19253	0.00767	0.0444	6.38	0.986	0.0358	0.00114
GOTERM_MF_DIRECT	transcription cis-regulatory region binding	0.0577	6	104	241	19253	0.00956	0.0548	4.61	0.995	0.0442	0.00198
GOTERM_MF_DIRECT	virus receptor activity	0.0385	4	104	82	19253	0.0097	0.055	9.03	0.996	0.0443	0.00102
GOTERM_MF_DIRECT	cyclin-dependent protein kinase activity	0.0192	2	104	2	19253	0.0107	0.0572	185.13	0.997	0.0461	2.89e-05
GOTERM_MF_DIRECT	oxidoreductase activity, acting on single donors with incorporation of molecular oxygen	0.0192	2	104	2	19253	0.0107	0.0572	185.13	0.997	0.0461	2.89e-05
GOTERM_MF_DIRECT	interleukin-8 receptor activity	0.0192	2	104	2	19253	0.0107	0.0572	185.13	0.997	0.0461	2.89e-05
GOTERM_MF_DIRECT	prostaglandin H2 endoperoxidase reductase activity	0.0192	2	104	2	19253	0.0107	0.0572	185.13	0.997	0.0461	2.89e-05
GOTERM_MF_DIRECT	chromatin DNA binding	0.0385	4	104	85	19253	0.0107	0.0572	8.71	0.997	0.0461	0.00116
GOTERM_MF_DIRECT	amyloid-beta binding	0.0385	4	104	85	19253	0.0107	0.0572	8.71	0.997	0.0461	0.00116
GOTERM_MF_DIRECT	protein-containing complex binding	0.0673	7	104	348	19253	0.011	0.0579	3.72	0.998	0.0467	0.00282
GOTERM_MF_DIRECT	ATPase binding	0.0385	4	104	86	19253	0.011	0.0579	8.61	0.998	0.0467	0.00121
GOTERM_MF_DIRECT	protein serine/threonine/tyrosine kinase activity	0.0288	3	104	30	19253	0.0112	0.0581	18.51	0.998	0.0468	0.000559

## Sheet: KEGG
Category	Term	Genes	Count	List Total	Pop Hits	Pop Total	P-Value	Benjamini	Fold Enrichment	Bonferroni	FDR	Fisher Exact
KEGG_PATHWAY	Pathways in cancer	0.4038	42	101	533	8534	5.54e-24	1.37e-21	6.66	1.37e-21	6.21e-22	7.77e-25
KEGG_PATHWAY	Human cytomegalovirus infection	0.2115	22	101	226	8534	9.7e-14	1.2e-11	8.23	2.4e-11	5.43e-12	1.07e-14
KEGG_PATHWAY	Prostate cancer	0.1442	15	101	98	8534	5.27e-12	4.34e-10	12.93	1.3e-09	1.97e-10	3.52e-13
KEGG_PATHWAY	Chemical carcinogenesis - receptor activation	0.1827	19	101	215	8534	4.07e-11	2.17e-09	7.47	1e-08	9.84e-10	5.02e-12
KEGG_PATHWAY	Lipid and atherosclerosis	0.1827	19	101	216	8534	4.39e-11	2.17e-09	7.43	1.09e-08	9.84e-10	5.45e-12
KEGG_PATHWAY	AGE-RAGE signaling pathway in diabetic complications	0.1346	14	101	101	8534	1.24e-10	5.09e-09	11.71	3.05e-08	2.31e-09	9.25e-12
KEGG_PATHWAY	PI3K-Akt signaling pathway	0.2115	22	101	362	8534	8.01e-10	2.83e-08	5.14	1.98e-07	1.28e-08	1.48e-10
KEGG_PATHWAY	EGFR tyrosine kinase inhibitor resistance	0.1154	12	101	80	8534	1.75e-09	5.42e-08	12.67	4.33e-07	2.46e-08	1.2e-10
KEGG_PATHWAY	Human immunodeficiency virus 1 infection	0.1635	17	101	213	8534	2.73e-09	7.49e-08	6.74	6.74e-07	3.4e-08	3.76e-10
KEGG_PATHWAY	HIF-1 signaling pathway	0.125	13	101	110	8534	4.66e-09	1.15e-07	9.99	1.15e-06	5.22e-08	4.18e-10
KEGG_PATHWAY	Proteoglycans in cancer	0.1538	16	101	204	8534	1.2e-08	2.7e-07	6.63	2.97e-06	1.23e-07	1.69e-09
KEGG_PATHWAY	Thyroid hormone signaling pathway	0.125	13	101	122	8534	1.53e-08	3.16e-07	9	3.79e-06	1.43e-07	1.54e-09
KEGG_PATHWAY	Endocrine resistance	0.1154	12	101	99	8534	1.76e-08	3.34e-07	10.24	4.34e-06	1.51e-07	1.53e-09
KEGG_PATHWAY	Fluid shear stress and atherosclerosis	0.125	13	101	141	8534	7.84e-08	1.34e-06	7.79	1.94e-05	6.08e-07	9.23e-09
KEGG_PATHWAY	PD-L1 expression and PD-1 checkpoint pathway in cancer	0.1058	11	101	90	8534	8.14e-08	1.34e-06	10.33	2.01e-05	6.08e-07	7.04e-09
KEGG_PATHWAY	IL-17 signaling pathway	0.1058	11	101	95	8534	1.37e-07	2.12e-06	9.78	3.39e-05	9.6e-07	1.26e-08
KEGG_PATHWAY	Efferocytosis	0.125	13	101	157	8534	2.57e-07	3.58e-06	7	6.34e-05	1.62e-06	3.39e-08
KEGG_PATHWAY	Human papillomavirus infection	0.1731	18	101	333	8534	2.61e-07	3.58e-06	4.57	6.44e-05	1.62e-06	5.42e-08
KEGG_PATHWAY	Hepatitis B	0.125	13	101	163	8534	3.86e-07	4.88e-06	6.74	9.54e-05	2.21e-06	5.31e-08
KEGG_PATHWAY	Kaposi sarcoma-associated herpesvirus infection	0.1346	14	101	196	8534	4.1e-07	4.88e-06	6.04	0.000101	2.21e-06	6.35e-08
KEGG_PATHWAY	VEGF signaling pathway	0.0865	9	101	60	8534	4.15e-07	4.88e-06	12.67	0.000102	2.21e-06	2.85e-08
KEGG_PATHWAY	Insulin resistance	0.1058	11	101	109	8534	5.05e-07	5.67e-06	8.53	0.000125	2.57e-06	5.39e-08
KEGG_PATHWAY	Progesterone-mediated oocyte maturation	0.1058	11	101	111	8534	5.99e-07	6.43e-06	8.37	0.000148	2.92e-06	6.52e-08
KEGG_PATHWAY	Toxoplasmosis	0.1058	11	101	112	8534	6.51e-07	6.7e-06	8.3	0.000161	3.04e-06	7.16e-08
KEGG_PATHWAY	Serotonergic synapse	0.1058	11	101	115	8534	8.33e-07	8.23e-06	8.08	0.000206	3.73e-06	9.43e-08
KEGG_PATHWAY	Acute myeloid leukemia	0.0865	9	101	68	8534	1.11e-06	1.05e-05	11.18	0.000274	4.78e-06	8.78e-08
KEGG_PATHWAY	Small cell lung cancer	0.0962	10	101	93	8534	1.23e-06	1.12e-05	9.09	0.000305	5.07e-06	1.23e-07
KEGG_PATHWAY	Gastric cancer	0.1154	12	101	150	8534	1.27e-06	1.12e-05	6.76	0.000313	5.07e-06	1.74e-07
KEGG_PATHWAY	Prolactin signaling pathway	0.0865	9	101	71	8534	1.55e-06	1.32e-05	10.71	0.000383	5.99e-06	1.29e-07
KEGG_PATHWAY	Cellular senescence	0.1154	12	101	157	8534	1.99e-06	1.64e-05	6.46	0.000492	7.43e-06	2.87e-07
KEGG_PATHWAY	MicroRNAs in cancer	0.1538	16	101	312	8534	3.03e-06	2.41e-05	4.33	0.000747	1.09e-05	6.63e-07
KEGG_PATHWAY	Focal adhesion	0.125	13	101	203	8534	3.97e-06	3.07e-05	5.41	0.00098	1.39e-05	6.89e-07
KEGG_PATHWAY	Viral carcinogenesis	0.125	13	101	205	8534	4.4e-06	3.29e-05	5.36	0.00109	1.49e-05	7.71e-07
KEGG_PATHWAY	Estrogen signaling pathway	0.1058	11	101	139	8534	4.72e-06	3.43e-05	6.69	0.00117	1.56e-05	6.55e-07
KEGG_PATHWAY	ErbB signaling pathway	0.0865	9	101	86	8534	6.7e-06	4.73e-05	8.84	0.00165	2.14e-05	6.87e-07
KEGG_PATHWAY	Colorectal cancer	0.0865	9	101	87	8534	7.31e-06	5.01e-05	8.74	0.0018	2.27e-05	7.59e-07
KEGG_PATHWAY	MAPK signaling pathway	0.1442	15	101	300	8534	9.41e-06	6.28e-05	4.22	0.00232	2.85e-05	2.12e-06
KEGG_PATHWAY	Neurotrophin signaling pathway	0.0962	10	101	120	8534	1.03e-05	6.72e-05	7.04	0.00255	3.05e-05	1.36e-06
KEGG_PATHWAY	Sphingolipid signaling pathway	0.0962	10	101	122	8534	1.18e-05	7.49e-05	6.93	0.00292	3.4e-05	1.58e-06
KEGG_PATHWAY	Chemokine signaling pathway	0.1154	12	101	193	8534	1.46e-05	9e-05	5.25	0.00359	4.08e-05	2.61e-06
KEGG_PATHWAY	Choline metabolism in cancer	0.0865	9	101	99	8534	1.91e-05	0.000115	7.68	0.0047	5.21e-05	2.28e-06
KEGG_PATHWAY	Relaxin signaling pathway	0.0962	10	101	130	8534	1.98e-05	0.000116	6.5	0.00487	5.27e-05	2.82e-06
KEGG_PATHWAY	Non-small cell lung cancer	0.0769	8	101	73	8534	2.13e-05	0.000122	9.26	0.00524	5.54e-05	2.07e-06
KEGG_PATHWAY	Glioma	0.0769	8	101	76	8534	2.77e-05	0.000156	8.89	0.00682	7.05e-05	2.83e-06
KEGG_PATHWAY	Apoptosis	0.0962	10	101	136	8534	2.84e-05	0.000156	6.21	0.00698	7.06e-05	4.25e-06
KEGG_PATHWAY	C-type lectin receptor signaling pathway	0.0865	9	101	105	8534	2.93e-05	0.000157	7.24	0.00722	7.14e-05	3.73e-06
KEGG_PATHWAY	Pancreatic cancer	0.0769	8	101	77	8534	3.02e-05	0.000159	8.78	0.00743	7.19e-05	3.12e-06
KEGG_PATHWAY	Shigellosis	0.125	13	101	250	8534	3.27e-05	0.000168	4.39	0.00804	7.63e-05	7.05e-06
KEGG_PATHWAY	Leishmaniasis	0.0769	8	101	79	8534	3.57e-05	0.00018	8.56	0.00878	8.16e-05	3.8e-06
KEGG_PATHWAY	Calcium signaling pathway	0.125	13	101	254	8534	3.82e-05	0.000189	4.32	0.0094	8.56e-05	8.37e-06
KEGG_PATHWAY	Tuberculosis	0.1058	11	101	182	8534	5e-05	0.000242	5.11	0.0123	0.00011	9.2e-06
KEGG_PATHWAY	Breast cancer	0.0962	10	101	148	8534	5.53e-05	0.000263	5.71	0.0136	0.000119	9.05e-06
KEGG_PATHWAY	Phospholipase D signaling pathway	0.0962	10	101	149	8534	5.83e-05	0.000272	5.67	0.0143	0.000123	9.61e-06
KEGG_PATHWAY	cAMP signaling pathway	0.1154	12	101	226	8534	6.28e-05	0.000287	4.49	0.0154	0.00013	1.32e-05
KEGG_PATHWAY	TNF signaling pathway	0.0865	9	101	119	8534	7.21e-05	0.000324	6.39	0.0177	0.000147	1.05e-05
KEGG_PATHWAY	Neutrophil extracellular trap formation	0.1058	11	101	193	8534	8.2e-05	0.000362	4.82	0.0201	0.000164	1.6e-05
KEGG_PATHWAY	Growth hormone synthesis, secretion and action	0.0865	9	101	122	8534	8.6e-05	0.000373	6.23	0.021	0.000169	1.28e-05
KEGG_PATHWAY	Hepatitis C	0.0962	10	101	159	8534	9.65e-05	0.000411	5.31	0.0235	0.000186	1.7e-05
KEGG_PATHWAY	Ras signaling pathway	0.1154	12	101	238	8534	0.0001	0.000419	4.26	0.0244	0.00019	2.22e-05
KEGG_PATHWAY	Fc epsilon RI signaling pathway	0.0673	7	101	69	8534	0.000147	0.000605	8.57	0.0357	0.000274	1.56e-05
KEGG_PATHWAY	Alzheimer disease	0.1442	15	101	391	8534	0.000172	0.000687	3.24	0.0415	0.000311	5.05e-05
KEGG_PATHWAY	Central carbon metabolism in cancer	0.0673	7	101	71	8534	0.000172	0.000687	8.33	0.0417	0.000311	1.89e-05
KEGG_PATHWAY	Rap1 signaling pathway	0.1058	11	101	212	8534	0.000178	0.000699	4.38	0.0431	0.000317	3.84e-05
KEGG_PATHWAY	Chagas disease	0.0769	8	101	103	8534	0.000194	0.000749	6.56	0.0468	0.00034	2.74e-05
KEGG_PATHWAY	Insulin signaling pathway	0.0865	9	101	138	8534	0.000203	0.000772	5.51	0.049	0.00035	3.45e-05
KEGG_PATHWAY	Th17 cell differentiation	0.0769	8	101	109	8534	0.000276	0.00103	6.2	0.0658	0.000468	4.13e-05
KEGG_PATHWAY	Pertussis	0.0673	7	101	78	8534	0.000289	0.00107	7.58	0.069	0.000484	3.5e-05
KEGG_PATHWAY	Chemical carcinogenesis - reactive oxygen species	0.1058	11	101	227	8534	0.00031	0.00113	4.09	0.0737	0.000511	7.16e-05
KEGG_PATHWAY	Ovarian steroidogenesis	0.0577	6	101	52	8534	0.000336	0.0012	9.75	0.0796	0.000545	3.1e-05
KEGG_PATHWAY	Neuroactive ligand-receptor interaction	0.1346	14	101	370	8534	0.000358	0.00126	3.2	0.0847	0.000573	0.000107
KEGG_PATHWAY	Cholinergic synapse	0.0769	8	101	116	8534	0.000404	0.0014	5.83	0.0949	0.000637	6.46e-05
KEGG_PATHWAY	Non-alcoholic fatty liver disease	0.0865	9	101	157	8534	0.000488	0.00167	4.84	0.113	0.000758	9.46e-05
KEGG_PATHWAY	Transcriptional misregulation in cancer	0.0962	10	101	198	8534	0.000499	0.00169	4.27	0.116	0.000766	0.00011
KEGG_PATHWAY	mTOR signaling pathway	0.0865	9	101	158	8534	0.000509	0.0017	4.81	0.118	0.00077	9.93e-05
KEGG_PATHWAY	T cell receptor signaling pathway	0.0769	8	101	122	8534	0.000548	0.0018	5.54	0.127	0.000818	9.23e-05
KEGG_PATHWAY	Endometrial cancer	0.0577	6	101	59	8534	0.000606	0.00194	8.59	0.139	0.000882	6.42e-05
KEGG_PATHWAY	Regulation of lipolysis in adipocytes	0.0577	6	101	59	8534	0.000606	0.00194	8.59	0.139	0.000882	6.42e-05
KEGG_PATHWAY	Epstein-Barr virus infection	0.0962	10	101	204	8534	0.00062	0.00196	4.14	0.142	0.00089	0.000141
KEGG_PATHWAY	Salmonella infection	0.1058	11	101	251	8534	0.000685	0.00214	3.7	0.156	0.000971	0.000175
KEGG_PATHWAY	JAK-STAT signaling pathway	0.0865	9	101	168	8534	0.000763	0.00236	4.53	0.172	0.00107	0.000159
KEGG_PATHWAY	Hepatocellular carcinoma	0.0865	9	101	170	8534	0.000825	0.00252	4.47	0.184	0.00114	0.000174
KEGG_PATHWAY	FoxO signaling pathway	0.0769	8	101	133	8534	0.000916	0.00275	5.08	0.203	0.00125	0.000169
KEGG_PATHWAY	Influenza A	0.0865	9	101	173	8534	0.000925	0.00275	4.4	0.204	0.00125	0.000198
KEGG_PATHWAY	Inflammatory mediator regulation of TRP channels	0.0673	7	101	99	8534	0.00104	0.00305	5.97	0.226	0.00138	0.000161
KEGG_PATHWAY	Yersinia infection	0.0769	8	101	138	8534	0.00114	0.00331	4.9	0.245	0.0015	0.000218
KEGG_PATHWAY	Measles	0.0769	8	101	139	8534	0.00119	0.00337	4.86	0.254	0.00153	0.000229
KEGG_PATHWAY	Oocyte meiosis	0.0769	8	101	139	8534	0.00119	0.00337	4.86	0.254	0.00153	0.000229
KEGG_PATHWAY	Renin secretion	0.0577	6	101	69	8534	0.00124	0.00348	7.35	0.264	0.00158	0.000155
KEGG_PATHWAY	Amoebiasis	0.0673	7	101	103	8534	0.00127	0.0035	5.74	0.27	0.00159	0.000207
KEGG_PATHWAY	Herpes simplex virus 1 infection	0.0865	9	101	182	8534	0.00128	0.0035	4.18	0.272	0.00159	0.000289
KEGG_PATHWAY	Bladder cancer	0.0481	5	101	41	8534	0.00129	0.0035	10.3	0.273	0.00159	0.000112
KEGG_PATHWAY	Adipocytokine signaling pathway	0.0577	6	101	70	8534	0.00132	0.00355	7.24	0.279	0.00161	0.000168
KEGG_PATHWAY	Epithelial cell signaling in Helicobacter pylori infection	0.0577	6	101	71	8534	0.00141	0.00373	7.14	0.294	0.00169	0.000182
KEGG_PATHWAY	Pathways of neurodegeneration - multiple diseases	0.1442	15	101	483	8534	0.00142	0.00373	2.62	0.296	0.00169	0.000517
KEGG_PATHWAY	Toll-like receptor signaling pathway	0.0673	7	101	109	8534	0.0017	0.00443	5.43	0.344	0.00201	0.000293
KEGG_PATHWAY	Platinum drug resistance	0.0577	6	101	75	8534	0.0018	0.00464	6.76	0.36	0.0021	0.000246
KEGG_PATHWAY	Type II diabetes mellitus	0.0481	5	101	47	8534	0.00215	0.00548	8.99	0.413	0.00248	0.000217
KEGG_PATHWAY	AMPK signaling pathway	0.0673	7	101	122	8534	0.00301	0.00759	4.85	0.525	0.00344	0.000582
KEGG_PATHWAY	Autophagy - animal	0.0769	8	101	169	8534	0.0036	0.00899	4	0.59	0.00408	0.000848
KEGG_PATHWAY	Longevity regulating pathway	0.0577	6	101	90	8534	0.004	0.00988	5.63	0.628	0.00448	0.000661
KEGG_PATHWAY	Hormone signaling	0.0865	9	101	219	8534	0.00407	0.00995	3.47	0.635	0.00451	0.00111
KEGG_PATHWAY	B cell receptor signaling pathway	0.0577	6	101	91	8534	0.00419	0.0102	5.57	0.646	0.0046	0.0007
KEGG_PATHWAY	Dopaminergic synapse	0.0673	7	101	132	8534	0.00444	0.0107	4.48	0.667	0.00483	0.000929
KEGG_PATHWAY	Human T-cell leukemia virus 1 infection	0.0865	9	101	224	8534	0.00466	0.0111	3.39	0.684	0.00502	0.00129
KEGG_PATHWAY	Longevity regulating pathway - multiple species	0.0481	5	101	62	8534	0.00589	0.0138	6.81	0.767	0.00625	0.000797
KEGG_PATHWAY	Apelin signaling pathway	0.0673	7	101	140	8534	0.00591	0.0138	4.22	0.769	0.00625	0.00131
KEGG_PATHWAY	Fc gamma R-mediated phagocytosis	0.0577	6	101	99	8534	0.00599	0.0138	5.12	0.774	0.00627	0.00109
KEGG_PATHWAY	Arachidonic acid metabolism	0.0481	5	101	63	8534	0.00623	0.0141	6.71	0.786	0.0064	0.000858
KEGG_PATHWAY	Steroid hormone biosynthesis	0.0481	5	101	63	8534	0.00623	0.0141	6.71	0.786	0.0064	0.000858
KEGG_PATHWAY	Alcoholism	0.0769	8	101	188	8534	0.00643	0.0144	3.6	0.797	0.00655	0.00168
KEGG_PATHWAY	Osteoclast differentiation	0.0673	7	101	143	8534	0.00654	0.0146	4.14	0.802	0.0066	0.00148
KEGG_PATHWAY	Coronavirus disease - COVID-19	0.0865	9	101	238	8534	0.00667	0.0147	3.2	0.809	0.00667	0.00197
KEGG_PATHWAY	GnRH secretion	0.0481	5	101	65	8534	0.00696	0.0152	6.5	0.822	0.00696	0.00099
KEGG_PATHWAY	Amphetamine addiction	0.0481	5	101	69	8534	0.00858	0.0186	6.12	0.881	0.00858	0.0013
KEGG_PATHWAY	Renal cell carcinoma	0.0481	5	101	70	8534	0.00901	0.0194	6.04	0.893	0.00901	0.00138
KEGG_PATHWAY	African trypanosomiasis	0.0385	4	101	37	8534	0.00909	0.0194	9.13	0.895	0.00909	0.000904
KEGG_PATHWAY	Aldosterone-regulated sodium reabsorption	0.0385	4	101	38	8534	0.00979	0.0207	8.89	0.912	0.00979	0.001
KEGG_PATHWAY	Diabetic cardiomyopathy	0.0769	8	101	205	8534	0.0101	0.0212	3.3	0.919	0.0101	0.00289
KEGG_PATHWAY	Melanoma	0.0481	5	101	73	8534	0.0104	0.0215	5.79	0.925	0.0104	0.00167
KEGG_PATHWAY	Cell cycle	0.0673	7	101	158	8534	0.0105	0.0215	3.74	0.925	0.0105	0.00262
KEGG_PATHWAY	Parathyroid hormone synthesis, secretion and action	0.0577	6	101	115	8534	0.0111	0.0227	4.41	0.937	0.0111	0.00236
KEGG_PATHWAY	p53 signaling pathway	0.0481	5	101	75	8534	0.0114	0.0231	5.63	0.942	0.0114	0.00188
KEGG_PATHWAY	Leukocyte transendothelial migration	0.0577	6	101	116	8534	0.0115	0.0231	4.37	0.943	0.0115	0.00246
KEGG_PATHWAY	Chronic myeloid leukemia	0.0481	5	101	77	8534	0.0125	0.0249	5.49	0.955	0.0125	0.00212
KEGG_PATHWAY	cGMP-PKG signaling pathway	0.0673	7	101	166	8534	0.0131	0.0259	3.56	0.962	0.0131	0.00345
KEGG_PATHWAY	Platelet activation	0.0577	6	101	126	8534	0.016	0.0314	4.02	0.981	0.016	0.00372
KEGG_PATHWAY	Regulation of actin cytoskeleton	0.0769	8	101	232	8534	0.0189	0.0368	2.91	0.991	0.0189	0.00609
KEGG_PATHWAY	Bile secretion	0.0481	5	101	90	8534	0.0211	0.0406	4.69	0.995	0.0211	0.00417
KEGG_PATHWAY	Gap junction	0.0481	5	101	92	8534	0.0226	0.0433	4.59	0.996	0.0226	0.00458
KEGG_PATHWAY	Carbohydrate digestion and absorption	0.0385	4	101	52	8534	0.0228	0.0433	6.5	0.997	0.0228	0.00324
KEGG_PATHWAY	NOD-like receptor signaling pathway	0.0673	7	101	189	8534	0.0234	0.0439	3.13	0.997	0.0234	0.00698
KEGG_PATHWAY	GnRH signaling pathway	0.0481	5	101	93	8534	0.0234	0.0439	4.54	0.997	0.0234	0.0048
KEGG_PATHWAY	Rheumatoid arthritis	0.0481	5	101	95	8534	0.0251	0.0466	4.45	0.998	0.0251	0.00525
KEGG_PATHWAY	Signaling pathways regulating pluripotency of stem cells	0.0577	6	101	144	8534	0.0268	0.049	3.52	0.999	0.0268	0.00709
KEGG_PATHWAY	Alcoholic liver disease	0.0577	6	101	144	8534	0.0268	0.049	3.52	0.999	0.0268	0.00709
KEGG_PATHWAY	Viral protein interaction with cytokine and cytokine receptor	0.0481	5	101	100	8534	0.0296	0.0538	4.22	0.999	0.0296	0.00652
KEGG_PATHWAY	Adrenergic signaling in cardiomyocytes	0.0577	6	101	154	8534	0.0344	0.0618	3.29	1.00e+0	0.0344	0.00973
KEGG_PATHWAY	NF-kappa B signaling pathway	0.0481	5	101	105	8534	0.0345	0.0618	4.02	1.00e+0	0.0345	0.00798
KEGG_PATHWAY	Necroptosis	0.0577	6	101	159	8534	0.0386	0.0686	3.19	1.00e+0	0.0386	0.0113
KEGG_PATHWAY	Folate biosynthesis	0.0288	3	101	28	8534	0.0422	0.0744	9.05	1.00e+0	0.0422	0.00425
KEGG_PATHWAY	Antifolate resistance	0.0288	3	101	30	8534	0.0478	0.0838	8.45	1.00e+0	0.0478	0.00518
KEGG_PATHWAY	Natural killer cell mediated cytotoxicity	0.0481	5	101	117	8534	0.0482	0.0839	3.61	1.00e+0	0.0482	0.0124
