# Supplementary material for: Cardamonin ameliorates neuroinflammation in Parkinson’s disease by regulating NF-κB signaling
Source: Hereditas. 2026 Mar 9;163:51. doi: 10.1186/s41065-026-00660-3 (PMC13085287; doi:10.1186/s41065-026-00660-3)
Supplement: Supplementary file 1 — Supplementary Material 1: Supplementary Figure 1. Merging and de-batching of three PD-related GEO datasets A. Density distribution comparison before (up) and after (down) batch removal. B. UMAP distribution comparison before (up) and after (down) batch removal. C. Comparison of data distribution before (up) and after (down) batch effect removal. Supplementary Figure 2. Identification and enrichment analysis of downstream targets of CD. A. The Venn diagram of CD targets in TargetNet, SymMap, SwissTargetPrediction, HERB 2.0 and ITCM databases. B. Cytoscope 3.9.1 software was used to construct the network diagram of CD and the targets. The green rhombus nodes represent CD, and the purple oval nodes represent the targets. C. The bar chart shows the top 10 results of the three items of biological process, cellular component and molecular function in the GO enrichment analysis. D. The bubble chart shows the top 20 items of the KEGG enrichment analysis results. Supplementary Table 1. The functional enrichment analysis results of the 31 genes in the intersection of DEGs in PD and IRGs. Supplementary Table 2. Targets of RELA predicted TRRUST, hTFtarget, ENCODE, JASPAR and MotifMap databases. Supplementary Table 3. The functional enrichment analysis results of RELA targets. Supplementary Table 4. The ingredients of ITCM and HERB 2.0 databases. Supplementary Table 5. Prediction of drug-likeness and ADMET properties of the potential drugs. Supplementary Table 6. The targets of Cardamonin in TargetNet, SymMap, SwissTargetPrediction, HERB 2.0 and ITCM databases. Supplementary Table 7. The functional enrichment analysis results of 104 targets of CD. [file 41065_2026_660_MOESM1_ESM.zip › Supplementary Table 1 The functional enrichment analysis results of the 31 genes in the intersection of DEGs in PD and IRGs.xlsx]

## Sheet: GO BP
Category	Term	Count	%	PValue	Genes	List Total	Pop Hits	Pop Total	Fold Enrichment	Bonferroni	Benjamini	FDR
GOTERM_BP_DIRECT	GO:0006954~inflammatory response	12	38.7097	2.10448e-11	P2RX7, IL6, CEBPB, C5AR1, CCL2, CHI3L1, CXCR4, ADM, FOS, SELE, CXCL2, RELA	31	432	19478	17.4534	1.74462e-08	1.74251e-08	1.67306e-08
GOTERM_BP_DIRECT	GO:0006955~immune response	11	35.4839	4.26961e-09	IL21, IL6, CEBPB, C5AR1, CCL2, CXCR4, IL19, IL7R, ICOS, CXCL2, SLAMF1	31	537	19478	12.8707	3.5395e-06	1.76762e-06	1.69717e-06
GOTERM_BP_DIRECT	GO:0032496~response to lipopolysaccharide	7	22.5806	6.37821e-08	P2RX7, CEBPB, TH, ADM, PTPN22, FOS, SELE	31	140	19478	31.4161	5.2874e-05	1.76039e-05	1.69023e-05
GOTERM_BP_DIRECT	GO:0010628~positive regulation of gene expression	8	25.8065	7.42764e-06	P2RX7, IL6, CD28, CCL2, PTPN22, IL7R, RELA, VEGFA	31	489	19478	10.2793	0.00613862	0.00153752	0.00147624
GOTERM_BP_DIRECT	GO:0071222~cellular response to lipopolysaccharide	6	19.3548	1.0304e-05	ABCA1, IL6, CCL2, PTGS2, CXCL2, RELA	31	192	19478	19.6351	0.00850568	0.00170634	0.00163834
GOTERM_BP_DIRECT	GO:0010575~positive regulation of vascular endothelial growth factor production	4	12.9032	1.5867e-05	IL6, C5AR1, PTGS2, RELA	31	32	19478	78.5403	0.0130677	0.00218965	0.00210238
GOTERM_BP_DIRECT	GO:0006935~chemotaxis	5	16.129	4.40306e-05	C5AR1, PLAUR, CCL2, CXCR4, CXCL2	31	129	19478	24.3536	0.035844	0.00520819	0.00500062
GOTERM_BP_DIRECT	GO:0050830~defense response to Gram-positive bacterium	5	16.129	6.05926e-05	P2RX7, IL6, C5AR1, ADM, IL7R	31	140	19478	22.4401	0.048992	0.00600913	0.00576964
GOTERM_BP_DIRECT	GO:0014823~response to activity	4	12.9032	6.53166e-05	IL6, TH, CXCR4, FOS	31	51	19478	49.2802	0.0527093	0.00600913	0.00576964
GOTERM_BP_DIRECT	GO:0045766~positive regulation of angiogenesis	5	16.129	0.000104216	C5AR1, HMOX1, CHI3L1, ADM, VEGFA	31	161	19478	19.5131	0.0827725	0.00836777	0.00803427
GOTERM_BP_DIRECT	GO:0008284~positive regulation of cell population proliferation	7	22.5806	0.000111166	IL21, IL6, ADM, IL7R, RELA, SLAMF1, VEGFA	31	512	19478	8.59035	0.0880424	0.00836777	0.00803427
GOTERM_BP_DIRECT	GO:0061470~T follicular helper cell differentiation	3	9.67742	0.000149911	IL21, IL6, ICOS	31	12	19478	157.081	0.116872	0.0103439	0.00993161
GOTERM_BP_DIRECT	GO:0051412~response to corticosterone	3	9.67742	0.000176998	CDKN1A, TH, FOS	31	13	19478	144.998	0.136485	0.0108245	0.0103931
GOTERM_BP_DIRECT	GO:0071466~cellular response to xenobiotic stimulus	4	12.9032	0.000183022	ABCA1, TH, CXCR4, ADM	31	72	19478	34.9068	0.140788	0.0108245	0.0103931
GOTERM_BP_DIRECT	GO:0032868~response to insulin	4	12.9032	0.000214842	EGR2, ADM, FOS, RELA	31	76	19478	33.0696	0.16316	0.0118593	0.0113866
GOTERM_BP_DIRECT	GO:0070374~positive regulation of ERK1 and ERK2 cascade	5	16.129	0.000273414	C5AR1, CHI3L1, PTPN22, SLAMF1, VEGFA	31	207	19478	15.1769	0.202833	0.0141492	0.0135852
GOTERM_BP_DIRECT	GO:0010759~positive regulation of macrophage chemotaxis	3	9.67742	0.000519688	C5AR1, CCL2, SLAMF1	31	22	19478	85.6804	0.350098	0.0253118	0.024303
GOTERM_BP_DIRECT	GO:0009410~response to xenobiotic stimulus	5	16.129	0.000601498	P2RX7, CDKN1A, FOS, PTGS2, RELA	31	255	19478	12.3201	0.392736	0.0263016	0.0252533
GOTERM_BP_DIRECT	GO:0071356~cellular response to tumor necrosis factor	4	12.9032	0.000603539	CCL2, CHI3L1, FOS, RELA	31	108	19478	23.2712	0.393763	0.0263016	0.0252533
GOTERM_BP_DIRECT	GO:0034612~response to tumor necrosis factor	3	9.67742	0.00103715	CHI3L1, PTGS2, SELE	31	31	19478	60.8054	0.576942	0.0412031	0.039561
GOTERM_BP_DIRECT	GO:0043066~negative regulation of apoptotic process	6	19.3548	0.00104501	IL6, CDKN1A, PLAUR, CD28, RELA, VEGFA	31	515	19478	7.32026	0.57969	0.0412031	0.039561
GOTERM_BP_DIRECT	GO:0090050~positive regulation of cell migration involved in sprouting angiogenesis	3	9.67742	0.00132204	HMOX1, PTGS2, VEGFA	31	35	19478	53.8562	0.666028	0.0479981	0.0460851
GOTERM_BP_DIRECT	GO:0019221~cytokine-mediated signaling pathway	4	12.9032	0.00133328	IL6, CCL2, IL7R, RELA	31	142	19478	17.6992	0.669129	0.0479981	0.0460851
GOTERM_BP_DIRECT	GO:0070555~response to interleukin-1	3	9.67742	0.00139847	CHI3L1, SELE, RELA	31	36	19478	52.3602	0.686559	0.0482472	0.0463243
GOTERM_BP_DIRECT	GO:0045944~positive regulation of transcription by RNA polymerase II	8	25.8065	0.00197113	IL6, EGR2, CEBPB, IRF7, CD28, FOS, RELA, VEGFA	31	1205	19478	4.17144	0.80518	0.0652839	0.062682
GOTERM_BP_DIRECT	GO:0001666~response to hypoxia	4	12.9032	0.002541	TH, CXCR4, ADM, VEGFA	31	178	19478	14.1196	0.878661	0.080921	0.0776959
GOTERM_BP_DIRECT	GO:0051384~response to glucocorticoid	3	9.67742	0.00268311	IL6, ADM, PTGS2	31	50	19478	37.6994	0.892179	0.082282	0.0790026
GOTERM_BP_DIRECT	GO:0048661~positive regulation of smooth muscle cell proliferation	3	9.67742	0.00312236	IL6, HMOX1, PTGS2	31	54	19478	34.9068	0.925166	0.0896357	0.0860633
GOTERM_BP_DIRECT	GO:0007165~signal transduction	8	25.8065	0.00313942	IL21, C5AR1, PLAUR, CCL2, IL19, ADM, IL7R, CXCL2	31	1308	19478	3.84295	0.92622	0.0896357	0.0860633
GOTERM_BP_DIRECT	GO:0034605~cellular response to heat	3	9.67742	0.00335378	CDKN1A, HMOX1, PTGS2	31	56	19478	33.6601	0.938268	0.0925643	0.0888751
GOTERM_BP_DIRECT	GO:1902895~positive regulation of miRNA transcription	3	9.67742	0.00396636	IL6, FOS, RELA	31	61	19478	30.9011	0.962919	0.100819	0.0968011
GOTERM_BP_DIRECT	GO:0008285~negative regulation of cell population proliferation	5	16.129	0.00417616	IL6, CDKN1A, PMP22, ADM, PTGS2	31	433	19478	7.25546	0.968861	0.100819	0.0968011
GOTERM_BP_DIRECT	GO:0006959~humoral immune response	3	9.67742	0.00422488	IL6, CD28, CCL2	31	63	19478	29.9201	0.970098	0.100819	0.0968011
GOTERM_BP_DIRECT	GO:0042102~positive regulation of T cell proliferation	3	9.67742	0.00422488	IL21, IL6, CD28	31	63	19478	29.9201	0.970098	0.100819	0.0968011
GOTERM_BP_DIRECT	GO:0045893~positive regulation of DNA-templated transcription	6	19.3548	0.00434365	IL6, EGR2, CEBPB, IRF7, FOS, RELA	31	714	19478	5.28002	0.972914	0.100819	0.0968011
GOTERM_BP_DIRECT	GO:0032757~positive regulation of interleukin-8 production	3	9.67742	0.00449104	IL6, CHI3L1, RELA	31	65	19478	28.9995	0.976042	0.100819	0.0968011
GOTERM_BP_DIRECT	GO:0014040~positive regulation of Schwann cell differentiation	2	6.45161	0.00461372	EGR2, RELA	31	3	19478	418.882	0.978369	0.100819	0.0968011
GOTERM_BP_DIRECT	GO:0032731~positive regulation of interleukin-1 beta production	3	9.67742	0.00462697	P2RX7, IL6, RELA	31	66	19478	28.5601	0.978606	0.100819	0.0968011

## Sheet: GO CC
Category	Term	Count	%	PValue	Genes	List Total	Pop Hits	Pop Total	Fold Enrichment	Bonferroni	Benjamini	FDR
GOTERM_CC_DIRECT	GO:0009897~external side of plasma membrane	8	25.8065	1.58926e-06	ABCA1, P2RX7, PLAUR, CD28, CXCR4, IL7R, SELE, SLAMF1	31	413	20795	12.9938	0.000149379	0.00014939	0.000146212
GOTERM_CC_DIRECT	GO:0048471~perinuclear region of cytoplasm	7	22.5806	0.00061032	ABCA1, CDKN1A, TH, HMOX1, CHI3L1, PTPN22, SELE	31	750	20795	6.26086	0.055772	0.0245694	0.0240466
GOTERM_CC_DIRECT	GO:0005615~extracellular space	10	32.2581	0.000931129	IL21, IL6, HMOX1, CCL2, CHI3L1, IL19, ADM, SELE, CXCL2, VEGFA	31	1867	20795	3.59296	0.0838424	0.0245694	0.0240466
GOTERM_CC_DIRECT	GO:0005576~extracellular region	11	35.4839	0.0010455	IL21, IL6, PLAUR, CCL2, CHI3L1, IL19, ADM, IL7R, ICOS, CXCL2, VEGFA	31	2313	20795	3.19017	0.0936492	0.0245694	0.0240466

## Sheet: GO MF
Category	Term	Count	%	PValue	Genes	List Total	Pop Hits	Pop Total	Fold Enrichment	Bonferroni	Benjamini	FDR
GOTERM_MF_DIRECT	GO:0000976~transcription cis-regulatory region binding	5	16.129	0.000508083	EGR2, CEBPB, IRF7, FOS, RELA	31	241	19253	12.8852	0.0776271	0.042277	0.0412134
GOTERM_MF_DIRECT	GO:0000979~RNA polymerase II core promoter sequence-specific DNA binding	3	9.67742	0.000531786	CEBPB, FOS, RELA	31	22	19253	84.6906	0.0810987	0.042277	0.0412134
GOTERM_MF_DIRECT	GO:0031625~ubiquitin protein ligase binding	5	16.129	0.00120801	CDKN1A, EGR2, CXCR4, PTPN22, RELA	31	304	19253	10.2149	0.17485	0.0640248	0.0624141
GOTERM_MF_DIRECT	GO:0005102~signaling receptor binding	5	16.129	0.00283269	ABCA1, P2RX7, PLAUR, CCL2, ADM	31	384	19253	8.08678	0.363032	0.0887057	0.0864741
GOTERM_MF_DIRECT	GO:0005515~protein binding	29	93.5484	0.00304982	NPFFR2, IL21, CDKN1A, CEBPB, DCLRE1C, CXCR4, PTPN22, PTGS2, CXCL2, RELA, CCL2, HMOX1, ICOS, SLAMF1, ABCA1, EGR2, PLAUR, IL19, FOS, SELE, VEGFA, P2RX7, IL6, TH, PMP22, IRF7, CD28, CHI3L1, IL7R	31	13690	19253	1.31562	0.384711	0.0887057	0.0864741
GOTERM_MF_DIRECT	GO:0005125~cytokine activity	4	12.9032	0.00334739	IL21, IL6, IL19, VEGFA	31	194	19253	12.8055	0.413233	0.0887057	0.0864741

## Sheet: KEGG
Category	Term	Count	%	PValue	Genes	List Total	Pop Hits	Pop Total	Fold Enrichment	Bonferroni	Benjamini	FDR
KEGG_PATHWAY	hsa04668:TNF signaling pathway	8	25.8065	6.05143e-08	IL6, CEBPB, CCL2, FOS, PTGS2, SELE, CXCL2, RELA	28	119	8534	20.4898	9.62172e-06	9.62177e-06	7.26171e-06
KEGG_PATHWAY	hsa04657:IL-17 signaling pathway	7	22.5806	3.97816e-07	IL6, CEBPB, CCL2, FOS, PTGS2, CXCL2, RELA	28	95	8534	22.4579	6.32508e-05	3.16264e-05	2.3869e-05
KEGG_PATHWAY	hsa05167:Kaposi sarcoma-associated herpesvirus infection	8	25.8065	1.82142e-06	IL6, CDKN1A, IRF7, FOS, PTGS2, CXCL2, RELA, VEGFA	28	196	8534	12.4402	0.000289564	9.65351e-05	7.28567e-05
KEGG_PATHWAY	hsa05417:Lipid and atherosclerosis	8	25.8065	3.48417e-06	ABCA1, IL6, IRF7, CCL2, FOS, SELE, CXCL2, RELA	28	216	8534	11.2884	0.000553831	0.000138496	0.000104525
KEGG_PATHWAY	hsa05323:Rheumatoid arthritis	6	19.3548	1.02257e-05	IL6, CD28, CCL2, FOS, CXCL2, VEGFA	28	95	8534	19.2496	0.00162458	0.000325179	0.000245418
KEGG_PATHWAY	hsa05163:Human cytomegalovirus infection	7	22.5806	5.99245e-05	IL6, CDKN1A, CCL2, CXCR4, PTGS2, RELA, VEGFA	28	226	8534	9.44027	0.00948303	0.00137288	0.00103614
KEGG_PATHWAY	hsa05162:Measles	6	19.3548	6.45254e-05	IL6, IRF7, CD28, FOS, RELA, SLAMF1	28	139	8534	13.1562	0.0102074	0.00137288	0.00103614
KEGG_PATHWAY	hsa05418:Fluid shear stress and atherosclerosis	6	19.3548	6.9076e-05	HMOX1, CCL2, FOS, SELE, RELA, VEGFA	28	141	8534	12.9696	0.0109234	0.00137288	0.00103614
KEGG_PATHWAY	hsa05161:Hepatitis B	6	19.3548	0.000137323	IL6, CDKN1A, EGR2, IRF7, FOS, RELA	28	163	8534	11.2191	0.0215992	0.00242604	0.00183097
KEGG_PATHWAY	hsa05200:Pathways in cancer	9	29.0323	0.000168977	IL6, CDKN1A, HMOX1, CXCR4, FOS, IL7R, PTGS2, RELA, VEGFA	28	533	8534	5.14648	0.0265119	0.00268674	0.00202773
KEGG_PATHWAY	hsa04061:Viral protein interaction with cytokine and cytokine receptor	5	16.129	0.000253251	IL6, CCL2, CXCR4, IL19, CXCL2	28	100	8534	15.2393	0.0394718	0.0031165	0.00235208
KEGG_PATHWAY	hsa04933:AGE-RAGE signaling pathway in diabetic complications	5	16.129	0.000263125	IL6, CCL2, SELE, RELA, VEGFA	28	101	8534	15.0884	0.0409791	0.0031165	0.00235208
KEGG_PATHWAY	hsa04060:Cytokine-cytokine receptor interaction	7	22.5806	0.000274352	IL21, IL6, CCL2, CXCR4, IL19, IL7R, CXCL2	28	298	8534	7.1594	0.0426899	0.0031165	0.00235208
KEGG_PATHWAY	hsa04621:NOD-like receptor signaling pathway	6	19.3548	0.000274409	P2RX7, IL6, IRF7, CCL2, CXCL2, RELA	28	189	8534	9.67574	0.0426986	0.0031165	0.00235208
KEGG_PATHWAY	hsa04066:HIF-1 signaling pathway	5	16.129	0.00036489	IL6, CDKN1A, HMOX1, RELA, VEGFA	28	110	8534	13.8539	0.0563766	0.00386784	0.00291912
KEGG_PATHWAY	hsa04672:Intestinal immune network for IgA production	4	12.9032	0.000501375	IL6, CD28, CXCR4, ICOS	28	50	8534	24.3829	0.0766424	0.00498242	0.00376032
KEGG_PATHWAY	hsa04630:JAK-STAT signaling pathway	5	16.129	0.00178541	IL21, IL6, CDKN1A, IL19, IL7R	28	168	8534	9.071	0.247335	0.0166989	0.0126029
KEGG_PATHWAY	hsa05142:Chagas disease	4	12.9032	0.00404651	IL6, CCL2, FOS, RELA	28	103	8534	11.8363	0.47518	0.0357438	0.0269764
KEGG_PATHWAY	hsa04625:C-type lectin receptor signaling pathway	4	12.9032	0.00427127	IL6, EGR2, PTGS2, RELA	28	105	8534	11.6109	0.49368	0.0357438	0.0269764
KEGG_PATHWAY	hsa04659:Th17 cell differentiation	4	12.9032	0.00474331	IL21, IL6, FOS, RELA	28	109	8534	11.1848	0.53045	0.0359137	0.0271047
KEGG_PATHWAY	hsa04620:Toll-like receptor signaling pathway	4	12.9032	0.00474331	IL6, IRF7, FOS, RELA	28	109	8534	11.1848	0.53045	0.0359137	0.0271047
KEGG_PATHWAY	hsa05166:Human T-cell leukemia virus 1 infection	5	16.129	0.00504538	IL6, CDKN1A, EGR2, FOS, RELA	28	224	8534	6.80325	0.552575	0.0364643	0.0275202
KEGG_PATHWAY	hsa05171:Coronavirus disease - COVID-19	5	16.129	0.00624846	IL6, C5AR1, CCL2, FOS, RELA	28	238	8534	6.40306	0.630876	0.0412837	0.0311575
KEGG_PATHWAY	hsa05340:Primary immunodeficiency	3	9.67742	0.0063176	DCLRE1C, IL7R, ICOS	28	38	8534	24.062	0.634937	0.0412837	0.0311575
KEGG_PATHWAY	hsa04660:T cell receptor signaling pathway	4	12.9032	0.00649114	CD28, FOS, ICOS, RELA	28	122	8534	9.99297	0.644936	0.0412837	0.0311575
KEGG_PATHWAY	hsa05135:Yersinia infection	4	12.9032	0.00911083	IL6, CCL2, FOS, RELA	28	138	8534	8.83437	0.766661	0.0557162	0.04205
KEGG_PATHWAY	hsa04936:Alcoholic liver disease	4	12.9032	0.0102316	IL6, C5AR1, CXCL2, RELA	28	144	8534	8.46627	0.805088	0.0602528	0.0454738
KEGG_PATHWAY	hsa05144:Malaria	3	9.67742	0.010755	IL6, CCL2, SELE	28	50	8534	18.2871	0.82081	0.0610731	0.0460929
KEGG_PATHWAY	hsa05134:Legionellosis	3	9.67742	0.0133642	IL6, CXCL2, RELA	28	56	8534	16.3278	0.882254	0.0732725	0.0553
KEGG_PATHWAY	hsa05164:Influenza A	4	12.9032	0.0167555	IL6, IRF7, CCL2, RELA	28	173	8534	7.04707	0.931895	0.0888044	0.0670222
KEGG_PATHWAY	hsa05321:Inflammatory bowel disease	3	9.67742	0.0182573	IL21, IL6, RELA	28	66	8534	13.8539	0.946589	0.0936423	0.0706735
KEGG_PATHWAY	hsa05168:Herpes simplex virus 1 infection	4	12.9032	0.0191618	IL6, IRF7, CCL2, RELA	28	182	8534	6.69859	0.95387	0.0952104	0.0718569
KEGG_PATHWAY	hsa04917:Prolactin signaling pathway	3	9.67742	0.0209477	TH, FOS, RELA	28	71	8534	12.8783	0.965475	0.10093	0.0761733
KEGG_PATHWAY	hsa04062:Chemokine signaling pathway	4	12.9032	0.0223524	CCL2, CXCR4, CXCL2, RELA	28	193	8534	6.3168	0.972522	0.101402	0.0765295
KEGG_PATHWAY	hsa05202:Transcriptional misregulation in cancer	4	12.9032	0.0238938	IL6, CDKN1A, CEBPB, RELA	28	198	8534	6.15729	0.978619	0.101402	0.0765295
KEGG_PATHWAY	hsa05212:Pancreatic cancer	3	9.67742	0.0243808	CDKN1A, RELA, VEGFA	28	77	8534	11.8748	0.98025	0.101402	0.0765295
KEGG_PATHWAY	hsa05133:Pertussis	3	9.67742	0.0249741	IL6, FOS, RELA	28	78	8534	11.7225	0.982071	0.101402	0.0765295
KEGG_PATHWAY	hsa05140:Leishmaniasis	3	9.67742	0.0255734	FOS, PTGS2, RELA	28	79	8534	11.5741	0.98374	0.101402	0.0765295
KEGG_PATHWAY	hsa04151:PI3K-Akt signaling pathway	5	16.129	0.0258173	IL6, CDKN1A, IL7R, RELA, VEGFA	28	362	8534	4.20975	0.984375	0.101402	0.0765295
KEGG_PATHWAY	hsa05169:Epstein-Barr virus infection	4	12.9032	0.0258188	IL6, CDKN1A, IRF7, RELA	28	204	8534	5.97619	0.984379	0.101402	0.0765295
KEGG_PATHWAY	hsa05203:Viral carcinogenesis	4	12.9032	0.0261476	CDKN1A, EGR2, IRF7, RELA	28	205	8534	5.94704	0.985195	0.101402	0.0765295
KEGG_PATHWAY	hsa04623:Cytosolic DNA-sensing pathway	3	9.67742	0.0280288	IL6, IRF7, RELA	28	83	8534	11.0164	0.989114	0.106109	0.0800824
KEGG_PATHWAY	hsa05235:PD-L1 expression and PD-1 checkpoint pathway in cancer	3	9.67742	0.0325449	CD28, FOS, RELA	28	90	8534	10.1595	0.994808	0.120341	0.0908231
KEGG_PATHWAY	hsa05208:Chemical carcinogenesis - reactive oxygen species	4	12.9032	0.0339582	HMOX1, FOS, RELA, VEGFA	28	227	8534	5.37067	0.995885	0.122123	0.092168
KEGG_PATHWAY	hsa05222:Small cell lung cancer	3	9.67742	0.034563	CDKN1A, PTGS2, RELA	28	93	8534	9.8318	0.996275	0.122123	0.092168

## Sheet: WIKIPATHWAYS
Category	Term	Count	%	PValue	Genes	List Total	Pop Hits	Pop Total	Fold Enrichment	Bonferroni	Benjamini	FDR
WIKIPATHWAYS	WP3617:Photodynamic therapy induced NF kB survival signaling	6	19.3548	9.63391e-08	IL6, PTGS2, SELE, CXCL2, RELA, VEGFA	31	35	8832	48.8406	3.1117e-05	3.12139e-05	2.67823e-05
WIKIPATHWAYS	WP5088:Prostaglandin signaling	5	16.129	4.1336e-06	IL6, IRF7, CD28, CCL2, VEGFA	31	33	8832	43.1672	0.00133426	0.000669642	0.00057457
WIKIPATHWAYS	WP4970:Galanin receptor pathway	4	12.9032	1.92255e-05	IL6, CDKN1A, FOS, VEGFA	31	16	8832	71.2258	0.00619064	0.00166944	0.00143242
WIKIPATHWAYS	WP5477:Molecular pathway for oxidative stress	5	16.129	2.06104e-05	IL6, CDKN1A, HMOX1, FOS, PTGS2	31	49	8832	29.0718	0.00663511	0.00166944	0.00143242
WIKIPATHWAYS	WP5353:Macrophage stimulating protein MSP signaling	6	19.3548	2.78301e-05	IL6, CCL2, FOS, CXCL2, RELA, VEGFA	31	108	8832	15.828	0.00894895	0.00180339	0.00154735
WIKIPATHWAYS	WP3624:Lung fibrosis	5	16.129	5.6062e-05	IL6, CEBPB, HMOX1, CCL2, CXCL2	31	63	8832	22.6114	0.0179455	0.00302617	0.00259653
WIKIPATHWAYS	WP5095:Overview of proinflammatory and profibrotic mediators	6	19.3548	6.53802e-05	IL21, IL6, CCL2, IL19, CXCL2, VEGFA	31	129	8832	13.2513	0.0208971	0.00302617	0.00259653
WIKIPATHWAYS	WP4630:Measles virus infection	6	19.3548	8.40926e-05	IL6, IRF7, CD28, FOS, RELA, SLAMF1	31	136	8832	12.5693	0.0267974	0.00340575	0.00292222
WIKIPATHWAYS	WP4666:Hepatitis B infection	6	19.3548	0.000137956	IL6, CDKN1A, EGR2, IRF7, FOS, RELA	31	151	8832	11.3207	0.0435844	0.00470863	0.00404012
WIKIPATHWAYS	WP5115:Network map of SARS CoV 2 signaling	7	22.5806	0.000177154	IL21, IL6, CEBPB, CCL2, FOS, PTGS2, CXCL2	31	254	8832	7.85166	0.0556192	0.00470863	0.00404012
WIKIPATHWAYS	WP5113:Antiviral and anti inflammatory effects of Nrf2 on SARS CoV 2 pathway	4	12.9032	0.000180149	IL6, HMOX1, CCL2, RELA	31	33	8832	34.5337	0.0565326	0.00470863	0.00404012
WIKIPATHWAYS	WP5473:Cytokine cytokine receptor interaction	7	22.5806	0.000180995	IL21, IL6, CCL2, CXCR4, IL19, IL7R, CXCL2	31	255	8832	7.82087	0.0567903	0.00470863	0.00404012
WIKIPATHWAYS	WP15:Selenium micronutrient network	5	16.129	0.000197968	ABCA1, IL6, CCL2, PTGS2, RELA	31	87	8832	16.3737	0.0619482	0.00470863	0.00404012
WIKIPATHWAYS	WP5098:T cell activation SARS CoV 2	5	16.129	0.000206907	CDKN1A, CD28, FOS, ICOS, RELA	31	88	8832	16.1877	0.0646532	0.00470863	0.00404012
WIKIPATHWAYS	WP5434:Cancer pathways	9	29.0323	0.000217992	IL6, CDKN1A, HMOX1, CXCR4, FOS, IL7R, PTGS2, RELA, VEGFA	31	509	8832	5.03758	0.0679969	0.00470863	0.00404012
WIKIPATHWAYS	WP5078:T cell modulation in pancreatic cancer	4	12.9032	0.000486515	IL6, CD28, ICOS, VEGFA	31	46	8832	24.7742	0.145452	0.00927241	0.00795596
WIKIPATHWAYS	WP2586:Aryl hydrocarbon receptor pathway	4	12.9032	0.000486515	CDKN1A, PTGS2, RELA, VEGFA	31	46	8832	24.7742	0.145452	0.00927241	0.00795596
WIKIPATHWAYS	WP3391:Senescence associated secretory phenotype SASP	5	16.129	0.000538612	IL6, CDKN1A, CEBPB, FOS, RELA	31	113	8832	12.6063	0.159719	0.00969501	0.00831856
WIKIPATHWAYS	WP4659:Gastrin signaling	5	16.129	0.000575594	CDKN1A, FOS, PTGS2, RELA, VEGFA	31	115	8832	12.3871	0.169702	0.00981539	0.00842184
WIKIPATHWAYS	WP5373:Osteoarthritic chondrocyte hypertrophy	4	12.9032	0.000622449	CEBPB, FOS, RELA, VEGFA	31	50	8832	22.7923	0.18218	0.0100837	0.00865204
WIKIPATHWAYS	WP2431:Spinal cord injury	5	16.129	0.00067592	IL6, CCL2, FOS, PTGS2, CXCL2	31	120	8832	11.871	0.196193	0.0104285	0.0089479
WIKIPATHWAYS	WP1533:Vitamin B12 metabolism	4	12.9032	0.00082368	ABCA1, IL6, CCL2, RELA	31	55	8832	20.7202	0.233682	0.0117222	0.010058
WIKIPATHWAYS	WP2374:Oncostatin M signaling	4	12.9032	0.000868314	CEBPB, FOS, RELA, VEGFA	31	56	8832	20.3502	0.24466	0.0117222	0.010058
WIKIPATHWAYS	WP3646:Hepatitis C and hepatocellular carcinoma	4	12.9032	0.000868314	IL6, CDKN1A, PTGS2, VEGFA	31	56	8832	20.3502	0.24466	0.0117222	0.010058
WIKIPATHWAYS	WP5063:FOXP3 in COVID 19	3	9.67742	0.00113947	IL6, CD28, IL7R	31	15	8832	56.9806	0.308063	0.0147676	0.012671
WIKIPATHWAYS	WP2435:Quercetin and Nf kB AP 1 induced apoptosis	3	9.67742	0.00129951	FOS, PTGS2, VEGFA	31	16	8832	53.4194	0.342963	0.0161939	0.0138948
WIKIPATHWAYS	WP5039:SARS CoV 2 innate immunity evasion and cell specific immune response	4	12.9032	0.00140099	IL6, IRF7, CCL2, CXCL2	31	66	8832	17.2669	0.364179	0.0168119	0.014425
WIKIPATHWAYS	WP5158:Urotensin II mediated signaling	4	12.9032	0.00159313	ABCA1, IL6, HMOX1, RELA	31	69	8832	16.5161	0.402495	0.0184348	0.0158175
WIKIPATHWAYS	WP176:Folate metabolism	4	12.9032	0.00166067	ABCA1, IL6, CCL2, RELA	31	70	8832	16.2802	0.415408	0.0185537	0.0159195
WIKIPATHWAYS	WP3287:Overview of nanoparticle effects	3	9.67742	0.00184011	IL6, HMOX1, PTGS2	31	19	8832	44.9847	0.448385	0.0198732	0.0170517
WIKIPATHWAYS	WP69:T cell receptor signaling	4	12.9032	0.00202525	CD28, FOS, ICOS, RELA	31	75	8832	15.1948	0.480465	0.0205057	0.0175944
WIKIPATHWAYS	WP5055:Burn wound healing	4	12.9032	0.00202525	IL6, CCL2, CXCR4, VEGFA	31	75	8832	15.1948	0.480465	0.0205057	0.0175944
WIKIPATHWAYS	WP5218:Extrafollicular and follicular B cell activation by SARS CoV 2	4	12.9032	0.00210367	IL21, IL6, CXCR4, ICOS	31	76	8832	14.9949	0.493485	0.0206542	0.0177218
WIKIPATHWAYS	WP5272:LDL influence on CD14 and TLR4	3	9.67742	0.00269964	IL6, CCL2, RELA	31	23	8832	37.1613	0.582371	0.0257259	0.0220735
WIKIPATHWAYS	WP5284:Cell interactions of the pancreatic cancer microenvironment	3	9.67742	0.00344605	CCL2, CXCR4, VEGFA	31	26	8832	32.8734	0.672084	0.0319006	0.0273715
WIKIPATHWAYS	WP2806:Complement system	4	12.9032	0.0039661	C5AR1, PLAUR, ADM, SELE	31	95	8832	11.9959	0.722961	0.0347302	0.0297994
WIKIPATHWAYS	WP75:Toll like receptor signaling	4	12.9032	0.0039661	IL6, IRF7, FOS, RELA	31	95	8832	11.9959	0.722961	0.0347302	0.0297994
WIKIPATHWAYS	WP5475:Hallmark of cancer sustaining proliferative signaling	4	12.9032	0.00432839	IL6, CDKN1A, FOS, RELA	31	98	8832	11.6287	0.753675	0.0369052	0.0316656
WIKIPATHWAYS	WP4874:CAMKK2 pathway	4	12.9032	0.00597609	ABCA1, CD28, HMOX1, RELA	31	110	8832	10.3601	0.85573	0.0496475	0.0425988
WIKIPATHWAYS	WP3591:Sleep regulation	3	9.67742	0.00726816	IL6, TH, FOS	31	38	8832	22.4924	0.905219	0.0588721	0.0505137
WIKIPATHWAYS	WP5285:Immune infiltration in pancreatic cancer	3	9.67742	0.00764495	IL6, CCL2, VEGFA	31	39	8832	21.9156	0.916157	0.0604137	0.0518365
WIKIPATHWAYS	WP5474:Catabolism of skeletal muscle in cachexia	3	9.67742	0.00803042	IL6, CEBPB, RELA	31	40	8832	21.3677	0.926045	0.0619489	0.0531537
WIKIPATHWAYS	WP4136:Fibrin complement receptor 3 signaling	3	9.67742	0.00923834	IL6, CCL2, RELA	31	43	8832	19.877	0.950106	0.0696098	0.0597269
WIKIPATHWAYS	WP236:Adipogenesis	4	12.9032	0.00966517	IL6, CDKN1A, EGR2, CEBPB	31	131	8832	8.69934	0.956589	0.0711708	0.0610663
WIKIPATHWAYS	WP5491:Transcriptional regulation of memory B cell differentiation	3	9.67742	0.0114197	IL6, CDKN1A, SLAMF1	31	48	8832	17.8065	0.975518	0.0822221	0.0705486
WIKIPATHWAYS	WP2637:Interleukin 1 IL 1 structural pathway	3	9.67742	0.0118807	IRF7, FOS, RELA	31	49	8832	17.4431	0.978942	0.0836817	0.071801
WIKIPATHWAYS	WP395:IL4 signaling	3	9.67742	0.0123498	CEBPB, FOS, RELA	31	50	8832	17.0942	0.981936	0.085135	0.0730479
WIKIPATHWAYS	WP3611:Photodynamic therapy induced AP 1 survival signaling	3	9.67742	0.012827	IL6, CDKN1A, FOS	31	51	8832	16.759	0.984546	0.0865821	0.0742895
WIKIPATHWAYS	WP3888:VEGFA VEGFR2 signaling	6	19.3548	0.0141616	PLAUR, CCL2, PTGS2, SELE, RELA, VEGFA	31	432	8832	3.95699	0.990017	0.0936399	0.0803453
WIKIPATHWAYS	WP706:Sudden infant death syndrome SIDS susceptibility pathways	4	12.9032	0.016556	IL6, CEBPB, TH, VEGFA	31	160	8832	7.12258	0.995449	0.107283	0.0920516
WIKIPATHWAYS	WP2849:Hematopoietic stem cell differentiation	3	9.67742	0.0169271	IL6, CXCR4, FOS	31	59	8832	14.4866	0.995971	0.107537	0.0922694
WIKIPATHWAYS	WP3863:T cell antigen receptor TCR pathway during Staphylococcus aureus infection	3	9.67742	0.0185908	CD28, FOS, ICOS	31	62	8832	13.7856	0.997669	0.115835	0.099389

## Sheet: REACTOME_PATHWAY
Category	Term	Count	%	PValue	Genes	List Total	Pop Hits	Pop Total	Fold Enrichment	Bonferroni	Benjamini	FDR
REACTOME_PATHWAY	R-HSA-449147~Signaling by Interleukins	12	38.7097	8.63183e-09	IL21, IL6, CDKN1A, HMOX1, CCL2, IL19, FOS, IL7R, PTGS2, CXCL2, RELA, VEGFA	30	471	11494	9.76136	2.67586e-06	2.67587e-06	2.52913e-06
REACTOME_PATHWAY	R-HSA-168256~Immune System	20	64.5161	4.91614e-08	IL21, CDKN1A, C5AR1, PLAUR, IL19, PTPN22, FOS, PTGS2, CXCL2, RELA, VEGFA, P2RX7, IL6, CD28, IRF7, CCL2, HMOX1, CHI3L1, IL7R, ICOS	30	2177	11494	3.51983	1.52399e-05	7.62002e-06	7.20215e-06
REACTOME_PATHWAY	R-HSA-1280215~Cytokine Signaling in Immune system	13	41.9355	2.07564e-07	IL21, CDKN1A, IL19, FOS, PTGS2, CXCL2, RELA, VEGFA, IL6, IRF7, CCL2, HMOX1, IL7R	30	801	11494	6.21814	6.43426e-05	2.14482e-05	2.0272e-05
REACTOME_PATHWAY	R-HSA-6785807~Interleukin-4 and Interleukin-13 signaling	7	22.5806	2.96064e-07	IL6, CDKN1A, HMOX1, CCL2, FOS, PTGS2, VEGFA	30	112	11494	23.9458	9.17757e-05	2.2945e-05	2.16867e-05
REACTOME_PATHWAY	R-HSA-2559582~Senescence-Associated Secretory Phenotype (SASP)	5	16.129	0.00017401	IL6, CDKN1A, CEBPB, FOS, RELA	30	113	11494	16.9528	0.0525183	0.0107886	0.010197
REACTOME_PATHWAY	R-HSA-6783783~Interleukin-10 signaling	4	12.9032	0.000217327	IL6, CCL2, PTGS2, CXCL2	30	47	11494	32.6071	0.0651587	0.0112285	0.0106128
REACTOME_PATHWAY	R-HSA-8953897~Cellular responses to stimuli	10	32.2581	0.000296987	P2RX7, IL6, CDKN1A, CEBPB, HMOX1, CCL2, ADM, FOS, RELA, VEGFA	30	919	11494	4.16902	0.0879674	0.0131523	0.012431
REACTOME_PATHWAY	R-HSA-844456~The NLRP3 inflammasome	3	9.67742	0.00081656	P2RX7, HMOX1, RELA	30	17	11494	67.6118	0.223716	0.0316417	0.0299065
REACTOME_PATHWAY	R-HSA-622312~Inflammasomes	3	9.67742	0.00137615	P2RX7, HMOX1, RELA	30	22	11494	52.2455	0.347471	0.0439198	0.0415113
REACTOME_PATHWAY	R-HSA-2559583~Cellular Senescence	5	16.129	0.00144779	IL6, CDKN1A, CEBPB, FOS, RELA	30	198	11494	9.67508	0.361824	0.0439198	0.0415113
REACTOME_PATHWAY	R-HSA-375276~Peptide ligand-binding receptors	5	16.129	0.00155844	NPFFR2, C5AR1, CCL2, CXCR4, CXCL2	30	202	11494	9.4835	0.383375	0.0439198	0.0415113
REACTOME_PATHWAY	R-HSA-9660826~Purinergic signaling in leishmaniasis infection	3	9.67742	0.00207475	P2RX7, HMOX1, RELA	30	27	11494	42.5704	0.474729	0.0494749	0.0467617
REACTOME_PATHWAY	R-HSA-9664424~Cell recruitment (pro-inflammatory response)	3	9.67742	0.00207475	P2RX7, HMOX1, RELA	30	27	11494	42.5704	0.474729	0.0494749	0.0467617
REACTOME_PATHWAY	R-HSA-162582~Signal Transduction	15	48.3871	0.00232101	NPFFR2, ABCA1, CDKN1A, EGR2, C5AR1, CXCR4, ADM, FOS, CXCL2, RELA, VEGFA, IL6, CD28, CCL2, ICOS	30	2628	11494	2.18683	0.513418	0.0513938	0.0485754
REACTOME_PATHWAY	R-HSA-9755511~KEAP1-NFE2L2 pathway	4	12.9032	0.00273655	CDKN1A, HMOX1, CCL2, RELA	30	112	11494	13.6833	0.572368	0.0565554	0.0534539
REACTOME_PATHWAY	R-HSA-2262752~Cellular responses to stress	8	25.8065	0.0032859	IL6, CDKN1A, CEBPB, HMOX1, CCL2, FOS, RELA, VEGFA	30	808	11494	3.7934	0.639516	0.0636644	0.0601731
REACTOME_PATHWAY	R-HSA-8853884~Transcriptional Regulation by VENTX	3	9.67742	0.00429874	IL6, CEBPB, RELA	30	39	11494	29.4718	0.736969	0.0783888	0.07409
